# Supplementary material for: Visitors to a Tropical Marine Beach Show Evidence of Immunoconversions to Multiple Waterborne Pathogens
Source: Front Public Health. 2019 Aug 19;7:231. doi: 10.3389/fpubh.2019.00231 (PMC6709658; doi:10.3389/fpubh.2019.00231)
Supplement: Supplementary file 1 [file Data_Sheet_1.xlsx]

## Sheet: Data dictionary
Description	The data contained in this worksheet provides the Median Fluorescence Intensity (MFI) readings from saliva samples serially collected during the Boquerón Beach, Puerto Rico study. Samples were analyzed using the bead-based multiplex immunoassay to assess immunoconversions in the beachgoers to multiple waterborne pathogens. In the study, we collected an initial sample (S1) at the beach and the rem…
Product	Simmons, K. J., Eason, T., Curioso, C., Griffin, S. M., Ramudit, M. K. D., Oshima, K.O., Sams, E. A., Wade, T., Grimm, A., Dufour, A., and Augustine, S. A. J. Visitors to a tropical marine beach show evidence of immunoconversions to multiple waterborne pathogens (for Submission to Frontiers in Public Health).
Technology	Luminex xMAP multi-analyte profiling
Rows	Assay results for each Sample ID. Each cell contains the MFI result for each pathogen
Column A	Sample ID: Label identifying each participant sample
Column B	MFI Results for Campylobacter jejuni
Column C	MFI Results for Toxoplasma gondii
Column D	MFI Results for Helicobacter pylori
Column E	MFI Results for Hepatitis A virus
Column F	MFI Results for Norovirus GII.4 (VA387)
Column G	MFI Results for Norovirus GI.1 (Norwalk)
Column H	Control: No antigen coupled beads exposed to 1% BSA(bovine serum albumin)
Last Update	2019-05-02

## Sheet: S1
Sample ID	Campylobacter jejuni	Toxoplasma gondii	Helicobacter pylori	Hepatitis A virus	Norovirus GII.4 (VA387)	Norovirus GI.1 (Norwalk)	Control
BBS0003C	28	138	35	39	1215	73	17
BBS0009A	74	161	37	41	63	72	11
BBS0009B	108	133	182	77	4138	574	35
BBS0010A	107	51	32	25	497	960	11
BBS0014A	108	100	74	63	446	1446	39
BBS0014B	49	31	54	53	210	66	34
BBS0015A	19	52	63	26	14	22	10
BBS0015B	32	65	11	16	2	9	5
BBS0015C	22	54	25	22	10	17	10
BBS0015D	12	36	11	18	6	11	7
BBS0016A	572	182	390	1787	739	1343	40
BBS0017A	547	1836	369	238	1083	2124	143
BBS0017B	176	253	178	188	500	367	61
BBS0020A	92	82	51	53	2191	196	15
BBS0025A	148	78	126	111	223	246	113
BBS0025B	1	1	1	1	1	1	1
BBS0026A	1	1	1	1	1	1	1
BBS0026B	1	1	1	1	1	1	1
BBS0027A	16	409	310	14	196	1620	3
BBS0030A	40	98	615	1431	144	1717	13
BBS0031A	34	137	17	12	168	3081	5
BBS0033A	94	119	118	2470	13	48	13
BBS0033B	22	85	20	141	2	50	1
BBS0034A	110	63	64	69	2167	1034	29
BBS0037B	47	81	74	60	65	271	38
BBS0038A	350	77	75	4063	529	4484	21
BBS0038B	652	196	79	60	3397	11433	20
BBS0038C	85	86	35	19	7084	6918	8
BBS0039A	185	497	3317	5616	3097	24477	66
BBS0039B	92	256	4816	3730	39	538	20
BBS0039C	201	154	33	67	517	7630	28
BBS0039D	21	108	1	27	44	129	9
BBS0040A	138	143	117	2316	74	705	18
BBS0040B	111	10766	51	4510	8306	12104	42
BBS0040D	23	83	888	26	251	664	12
BBS0040E	36	27	25	62	29	72	19
BBS0042A	92	921	1118	80	8020	21641	24
BBS0042B	92	112	4783	55	163	1461	35
BBS0042C	121	127	134	171	1360	183	130
BBS0043B	26	55	81	1241	313	687	12
BBS0044A	63	142	899	799	559	535	22
BBS0044B	80	25	21	32	2034	2791	13
BBS0044C	23	547	1042	3314	571	526	15
BBS0044D	27	42	10	33	95	58	12
BBS0045A	26	136	1059	23	82	996	8
BBS0048B	33	13	11	18	86	65	8
BBS0048C	4	4	1	538	46	135	6
BBS0051B	105	43	17	23	92	1040	6
BBS0054A	76	11	1	22	1336	52	9
BBS0054B	266	184	45	2389	299	2389	14
BBS0054C	98	1	1	7	1444	44	7
BBS0055B	116	101	6006	60	429	265	19
BBS0055C	40	84	13	26	1644	2405	12
BBS0056A	21	1	11	35	451	67	22
BBS0056B	38	71	281	41	18	33	19
BBS0056C	34	20	1	26	8	21	9
BBS0057A	520	1508	870	1997	428	2105	215
BBS0057B	32	88	59	26	238	6123	10
BBS0057C	5	19	10	9	124	64	1
BBS0057D	31	101	80	51	1232	1183	8
BBS0058A	31	74	1526	34	989	1531	8
BBS0058B	231	220	271	268	4885	399	250
BBS0058C	30	116	39	39	129	108	12
BBS0059A	244	233	624	1249	299	557	183
BBS0059B	237	228	540	1504	584	1178	168
BBS0059D	9	65	570	18	317	73	4
BBS0059E	36	33	55	48	218	232	29
BBS0060A	42	26	1309	23	875	229	7
BBS0061A	39	32	43	19	12	14	7
BBS0061B	24	29	30	27	114	101	7
BBS0061C	23	39	26	28	430	108	12
BBS0062A	38	79	34	1296	113	1115	9
BBS0063A	68	79	121	3547	293	360	8
BBS0064A	26	43	566	31	26	562	6
BBS0065A	38	101	2050	2895	1191	9944	19
BBS0066A	36	23	23	13	286	142	3
BBS0067A	21	102	413	1285	58	2191	9
BBS0068B	56	90	1960	31	273	860	9
BBS0068C	32	9	28	20	186	85	9
BBS0069B	48	44	35	76	3642	12497	32
BBS0069C	33	1	25	30	1318	741	10
BBS0069D	68	48	44	33	3072	453	11
BBS0070A	361	109	1196	1149	1245	5312	109
BBS0070B	20	57	506	30	607	459	7
BBS0070C	8	45	19	17	214	60	5
BBS0070D	9	62	17	21	156	26	4
BBS0071A	131	103	87	82	64	200	48
BBS0073A	60	1	84	72	255	556	45
BBS0074A	49	125	34	32	33	53	11
BBS0075A	14	48	19	5184	210	389	3
BBS0075B	39	22	867	23	26	247	9
BBS0076A	51	58	26	29	59	741	6
BBS0076B	121	278	19	39	5809	17743	11
BBS0080A	21	60	454	1277	100	434	7
BBS0080B	26	62	10	24	272	60	3
BBS0080D	40	141	3186	1879	252	1983	6
BBS0082A	34	36	53	1456	13	562	7
BBS0083A	23	47	14	40	737	606	4
BBS0086A	410	202	4429	352	233	2202	223
BBS0087A	11	25	1464	68	4	116	3
BBS0088A	53	73	1260	36	349	1926	16
BBS0089A	46	41	9	14	268	86	3
BBS0090B	6	16	55	7	38	310	4
BBS0090C	92	35	21	27	503	154	12
BBS0094A	8	42	10	12	184	670	6
BBS0096A	7	64	1	1602	1890	8412	4
BBS0096B	18	36	12	23	500	836	8
BBS0096C	55	19	15	16	638	4834	3
BBS0097B	20	40	32	15	60	196	5
BBS0099A	33	30	27	15	3598	18008	2
BBS0100A	200	73	58	40	554	61	10
BBS0102A	34	63	34	35	707	107	11
BBS0104B	41	31	35	13	10	206	4
BBS0104D	16	20	2	6	4	10	1
BBS0105A	44	45	17	16	125	142	4
BBS0105B	120	204	100	105	87	355	112
BBS0105C	13	26	6	7	139	52	2
BBS0108A	60	50	89	67	193	73	76
BBS0108B	25	140	50	30	1014	55	8
BBS0110A	18	9	1	6	247	465	2
BBS0112A	133	56	66	75	62	95	66
BBS0116A	139	10	1	27	2756	166	8
BBS0116B	174	53	112	147	132	161	121
BBS0116C	1	1	1	5	1	17	1
BBS0116D	2	9	1	7	1	65	2
BBS0116E	4	21	1	10	3	60	1
BBS0118A	13	25	12	7	411	1784	1
BBS0118B	3	135	1	6	227	180	1
BBS0118C	1	1	1	1	115	11	1
BBS0118D	1	1	1	1	74	18	1
BBS0119A	12	1	1	1	143	834	1
BBS0119B	8	24	2	12	514	54	6
BBS0119C	12	18	4	10	131	16	1
BBS0121A	75	17	25	36	10	59	10
BBS0122A	33	32	70	20	253	2864	6
BBS0123A	52	14	1	2074	54	3642	1
BBS0125A	82	149	57	1742	945	4619	18
BBS0126A	109	42	74	1804	162	2003	10
BBS0133A	72	1	5094	15	367	1323	5
BBS0133B	3	20	6	9	250	82	2
BBS0133C	34	17	54	13	32	62	6
BBS0134A	33	529	1778	12	19	546	9
BBS0138A	14	1	1706	13	4	141	1
BBS0140A	31	10	25	22	821	4676	4
BBS0140B	1	1	1	1	1	1	1
BBS0140C	7	1	4	2	1	15	1
BBS0141A	109	208	123	98	1100	216	52
BBS0141B	18	75	6	2918	145	687	8
BBS0142A	83	346	1188	86	512	1847	50
BBS0142B	16	48	944	21	121	436	9
BBS0142C	13	1531	3	16	47	61	12
BBS0142D	12	606	1	192	24	218	5
BBS0147A	69	134	2674	601	1065	506	21
BBS0147B	13	1	443	1744	7	174	4
BBS0147C	143	387	5678	3324	30	675	22
BBS0147D	46	1302	1371	3547	140	413	19
BBS0147E	46	19	223	460	17	94	9
BBS0148A	26	9	373	330	210	1853	11
BBS0148B	44	147	1	21	482	1775	10
BBS0148C	31	98	2	24	1447	122	8
BBS0148D	19	1	1	3	85	40	7
BBS0151A	118	14	27	34	256	201	14
BBS0151B	140	177	223	3585	285	248	67
BBS0151C	16	2	1	10	2322	63	7
BBS0151D	29	1	1	21	2884	63	9
BBS0152A	165	140	146	109	46	79	57
BBS0157A	45	147	18	45	344	3702	23
BBS0157B	21	5	40	7	485	6341	6
BBS0157C	22	1	1	17	2647	7245	10
BBS0157D	24	186	26	36	165	41	13
BBS0158A	18	49	10	19	1154	9896	6
BBS0159A	193	612	2086	172	1221	1472	84
BBS0161A	83	80	6104	3122	856	1995	20
BBS0161B	28	177	1203	974	352	1627	8
BBS0164A	28	312	42	30	377	567	11
BBS0165A	190	178	366	37	576	185	13
BBS0165B	35	87	175	33	221	38	12
BBS0165C	19	93	26	36	512	142	13
BBS0166A	92	84	30	37	1352	512	12
BBS0166B	209	168	121	77	177	2191	24
BBS0166C	42	77	40	51	53	82	34
BBS0166D	105	71	23	50	645	208	8
BBS0167A	60	83	43	59	47	859	21
BBS0171A	505	12	149	16	151	579	18
BBS0174A	58	36	1821	3109	37	435	81
BBS0177A	98	137	67	94	164	126	43
BBS0178A	35	110	190	47	107	182	17
BBS0178B	29	168	25	27	390	73	9
BBS0178C	81	106	80	95	144	166	57
BBS0178D	26	48	165	39	1080	165	18
BBS0180A	241	115	122	102	289	851	54
BBS0183A	250	486	2236	129	2957	6215	83
BBS0184A	4	10	1	6	126	4962	2
BBS0185A	57	125	42	1295	154	1524	20
BBS0185C	39	76	29	40	19	30	15
BBS0185D	41	90	52	70	566	53	17
BBS0185E	1	12	1	6	9	14	7
BBS0185F	51	78	59	61	19	33	23
BBS0186A	59	120	369	1676	40	2295	18
BBS0187A	42	105	18	22	237	1370	6
BBS0188A	19	106	170	209	40	579	10
BBS0189A	147	136	1454	57	6087	6084	28
BBS0189C	15	91	22	41	339	45	16
BBS0189D	4	18	10	14	13	9	4
BBS0190B	37	101	55	42	477	90	22
BBS0190C	88	162	136	130	394	253	84
BBS0191A	182	324	249	207	182	390	157
BBS0191C	11	40	15	21	409	29	8
BBS0191D	11	435	13	21	1426	44	7
BBS0192A	190	73	42	49	2389	17350	24
BBS0193A	46	147	1340	1599	600	2844	23
BBS0193B	63	90	1457	65	1875	15716	30
BBS0193C	39	113	39	48	1361	7987	19
BBS0196A	224	197	4845	218	2693	7058	168
BBS0196B	118	72	1001	31	3602	301	8
BBS0197A	469	154	96	78	588	3989	42
BBS0197B	25	62	1459	21	859	665	10
BBS0199A	112	136	1791	2985	595	4281	83
BBS0201A	187	16	42	680	66	617	31
BBS0201B	181	38	102	116	191	178	91
BBS0201C	21	4	97	27	17	26	10
BBS0207A	22	1	1	9	796	158	10
BBS0208A	75	1	618	2160	28	727	13
BBS0208B	12	1	5	25	244	253	17
BBS0209A	181	9	29	4551	4354	816	18
BBS0209B	85	412	103	138	452	1375	99
BBS0209C	6	1	9	30	61	121	17
BBS0210A	137	27	801	1470	454	1258	15
BBS0210B	22	147	128	3914	242	4862	26
BBS0212A	15	1	1	31	18	43	16
BBS0213A	8	1	82	24	102	3045	11
BBS0214A	33	1	2691	17	17	182	6
BBS0214B	9	1	1	21	937	3973	9
BBS0214C	10	1	5	30	2318	8864	12
BBS0214D	4	1	1	27	50	3579	7
BBS0215A	15	1	1	54	153	124	36
BBS0215B	24	1	1	17	77	345	9
BBS0215C	1	1	1	20	18	39	8
BBS0217A	34	1	115	2315	189	3097	20
BBS0219A	123	94	264	956	30	199	25
BBS0219B	73	28	693	28	171	4237	11
BBS0219C	26	78	1	13	454	343	6
BBS0219E	556	213	2440	2868	364	2861	71
BBS0220A	20	80	17	22	25	34	8
BBS0220B	103	103	54	91	450	143	48
BBS0220D	45	90	41	64	39	48	29
BBS0225A	33	52	10	24	56	368	17
BBS0225B	38	65	23	40	35	72	17
BBS0225C	9	56	81	10	50	75	4
BBS0225D	27	74	1	17	231	30	9
BBS0226A	110	207	1253	69	13817	877	23
BBS0229A	2423	137	114	125	2179	11887	51
BBS0230A	4	11	51	11	2357	7329	230
BBS0231B	14	45	1	24	387	17	10
BBS0235A	341	161	121	154	105	325	46
BBS0235B	1	1	1	1	1	1	1
BBS0238A	38	56	29	26	44	82	21
BBS0239A	11	27	5	16	7	10	7
BBS0240A	65	61	44	35	76	30	13
BBS0240B	21	57	10	27	245	1331	16
BBS0240D	10	86	1	22	2589	216	13
BBS0240E	12	8	7	9	5	7	6
BBS0242A	7	12	1	9	72	44	8
BBS0242B	14	1	126	16	195	402	6
BBS0242C	19	23	7	17	917	59	11
BBS0242D	10	16	1	5	248	22	7
BBS0242E	1	1	1	10	118	6	7
BBS0244A	151	141	100	95	868	11123	40
BBS0245A	41	29	125	79	194	3552	32
BBS0246A	85	135	213	45	546	4939	14
BBS0246B	24	1	1575	33	344	304	18
BBS0247A	93	144	56	644	1953	1363	11
BBS0249A	79	450	568	1607	996	4619	64
BBS0249B	72	75	58	66	717	2177	34
BBS0249D	27	59	29	31	622	30	13
BBS0250A	139	226	107	104	1262	272	65
BBS0251A	65	156	94	58	525	3989	39
BBS0253A	35	50	29	85	488	36	15
BBS0253C	20	42	20	51	70	44	12
BBS0253D	40	228	64	50	67	88	23
BBS0254A	69	91	66	3658	23	45	23
BBS0254B	46	216	61	254	158	1175	8
BBS0255A	191	32	174	35	410	640	97
BBS0255C	46	58	52	66	64	57	36
BBS0255D	32	39	33	26	26	34	17
BBS0256A	49	295	101	52	34	156	27
BBS0256B	38	32	13	15	83	266	10
BBS0256C	18	7	22	19	138	38	8
BBS0256D	40	93	93	51	1145	87	30
BBS0258A	6	1	7	8	26	32	7
BBS0258B	52	17	46	23	1047	1773	27
BBS0259A	69	480	43	52	52	118	38
BBS0260A	6	2	27	5	42	866	2
BBS0260C	43	44	37	41	2725	12375	24
BBS0261A	39	41	38	48	314	2930	28
BBS0262A	26	1	1	114	27	288	15
BBS0262B	17	3	15	15	14	60	4
BBS0263A	98	2	148	8	1076	2135	17
BBS0263B	18	4	218	12	26	121	5
BBS0264A	107	82	32	26	130	460	7
BBS0265A	177	136	25	36	464	2165	17
BBS0266A	14	63	5	16	14	50	6
BBS0266B	63	81	16	24	73	210	7
BBS0267A	72	129	53	85	114	1324	44
BBS0267B	52	164	45	37	1588	956	17
BBS0267C	3	51	1	4	6	8	1
BBS0267D	52	115	31	50	2958	507	26
BBS0267E	149	118	80	1970	1056	4498	25
BBS0268A	12	63	15	17	16	104	10
BBS0268B	30	95	865	28	322	230	11
BBS0268C	19	45	25	28	82	25	16
BBS0268D	42	104	21	3977	1913	8055	21
BBS0268E	442	106	135	117	5720	26332	75
BBS0268F	43	109	32	59	761	267	19
BBS0269A	16	67	1	46	201	82	20
BBS0269B	29	39	18	31	266	322	13
BBS0269C	184	95	51	63	1928	107	36
BBS0269D	251	109	104	54	392	2084	19
BBS0270A	107	143	95	163	69	68	37
BBS0272B	73	130	882	80	372	164	15
BBS0272C	30	61	24	22	272	3940	17
BBS0274B	3	28	1	6	22	141	1
BBS0275A	19	18	1	23	362	874	7
BBS0275B	1	20	1	8	78	118	6
BBS0275C	9	18	1	9	13	275	3
BBS0276A	19	12	1	6	51	45	1
BBS0277B	39	108	128	18	64	845	7
BBS0278A	53	69	109	637	28	4653	5
BBS0281A	108	94	21	61	3172	1401	25
BBS0283A	89	52	56	2133	801	4693	30
BBS0283B	49	102	20	84	55	178	24
BBS0287A	241	26	40	54	3384	25288	25
BBS0287B	7	30	1	14	176	66	7
BBS0287C	4	9	1	11	65	24	4
BBS0288A	1004	25	185	3650	1277	7466	27
BBS0288B	20	1	1	24	202	297	12
BBS0289A	139	47	24	58	1834	79	29
BBS0289B	236	88	90	53	370	2066	21
BBS0294B	118	196	2009	102	1877	534	55
BBS0294C	93	35	131	62	478	5852	34
BBS0295A	31	23	15	64	460	3437	44
BBS0296A	167	21	8	33	98	636	18
BBS0296B	66	1	7	22	229	534	13
BBS0296C	23	14	1	20	180	350	13
BBS0298A	206	1	13	33	382	82	18
BBS0299A	37	39	10	26	18	533	8
BBS0301A	62	124	330	32	200	2200	12
BBS0302A	523	151	442	2802	254	21105	41
BBS0303A	213	198	99	112	639	307	32
BBS0303B	123	110	90	108	724	112	75
BBS0304A	21	11	444	584	375	494	15
BBS0305A	13	3	134	19	47	500	10
BBS0305B	83	68	69	68	945	1756	33
BBS0305C	89	134	33	48	5231	13666	17
BBS0306A	29	23	32	34	408	292	21
BBS0306B	21	49	22	46	103	61	12
BBS0307A	49	26	37	45	899	1614	39
BBS0307B	45	74	47	37	21	175	14
BBS0308A	182	178	181	294	142	865	32
BBS0310A	12	63	139	24	93	1206	11
BBS0310B	23	57	12	20	224	1020	5
BBS0312B	4	36	1	13	251	45	1
BBS0313A	207	65	81	1551	123	2154	52
BBS0313B	374	614	478	3701	448	6771	306
BBS0314A	16	1	1278	35	422	2596	12
BBS0315A	35	59	66	2032	334	567	18
BBS0315B	23	24	13	349	957	240	13
BBS0316B	3	22	35	14	6	11	6
BBS0316C	232	221	148	186	99	116	92
BBS0318A	10	8	1	604	230	897	9
BBS0320B	21	4	13	35	102	22	7
BBS0321A	819	298	1149	3885	4707	9611	65
BBS0321B	103	103	102	77	1601	7077	53
BBS0323A	8	1	7	14	9	906	3
BBS0323B	520	167	101	30	1429	554	16
BBS0325A	34	121	27	24	77	78	10
BBS0326A	95	32	6	25	1844	973	47
BBS0327A	271	91	82	40	739	1083	19
BBS0329A	518	483	2711	52	1466	2789	17
BBS0329B	202	197	184	151	1066	2757	119
BBS0329C	28	72	37	30	187	78	16
BBS0330A	51	470	27	67	60	85	60
BBS0332B	100	98	72	50	47	1051	19
BBS0334A	385	635	140	110	636	1384	55
BBS0334B	30	336	156	35	515	187	14
BBS0335A	20	38	1	24	415	4527	11
BBS0335B	41	39	1	24	486	3150	5
BBS0335C	68	110	69	62	802	1887	31
BBS0335D	21	44	18	23	993	93	6
BBS0336A	21	44	29	20	424	762	8
BBS0337A	157	49	23	53	426	4761	18
BBS0337B	1776	63	96	50	88	317	21
BBS0337C	15	62	13	16	39	189	5
BBS0338A	36	64	220	18	110	1046	6
BBS0338B	33	16	39	25	27	214	24
BBS0338C	50	84	34	34	310	125	28
BBS0338D	6	44	2	169	19	323	2
BBS0339A	58	132	643	570	1499	14838	17
BBS0340A	44	50	1503	50	91	278	29
BBS0341A	268	81	55	60	166	1147	35
BBS0342A	213	122	549	1059	461	2762	18
BBS0344A	96	80	43	33	524	3863	17
BBS0345A	169	144	116	34	217	2541	16
BBS0351A	54	106	64	68	943	73	41
BBS0352A	20	74	2694	554	8	1656	5
BBS0352B	58	341	36	52	27	53	22
BBS0353A	169	1302	1846	5310	731	8746	22
BBS0354A	23	258	16	34	196	695	9
BBS0355A	209	192	207	160	242	556	100
BBS0356B	3	64	1	9	668	1103	2
BBS0356C	23	31	74	19	62	1238	14
BBS0357A	38	46	51	3040	102	424	170
BBS0358A	32	36	103	23	140	870	40
BBS0359A	28	222	630	27	18	341	8
BBS0362A	73	324	42	32	5720	600	9
BBS0362B	43	60	18	28	2164	298	19
BBS0362C	8	88	6	11	4887	380	2
BBS0365A	205	33	79	38	799	2185	37
BBS0365B	481	223	238	285	1789	17625	219
BBS0370A	44	110	2670	22	486	113	6
BBS0372B	24	4	39	52	3	14	11
BBS0373A	80	76	92	87	367	162	60
BBS0375B	18	44	17	11	160	683	3
BBS0375C	5	48	7	9	28	28	4
BBS0377B	42	48	41	51	371	1590	24
BBS0380A	126	63	111	129	4190	430	70
BBS0380B	66	613	24	35	1756	110	6
BBS0380C	13	61	5	18	183	30	6
BBS0380D	7	24	1	14	486	14	4
BBS0381C	15	12	3	17	255	55	5
BBS0381D	15	60	12	24	75	658	14
BBS0382A	85	101	34	24	104	92	6
BBS0382B	13	28	6	1452	37	38	4
BBS0382C	26	24	16	37	703	109	18
BBS0382D	5	64	2	15	142	50	6
BBS0383A	24	180	878	47	1059	3156	7
BBS0384A	29	82	84	1828	4743	240	24
BBS0385A	65	55	29	48	3663	2973	19
BBS0389A	224	109	137	495	58	2799	40
BBS0391A	246	278	335	377	728	1869	273
BBS0394A	62	62	34	49	1195	271	25
BBS0397A	60	25	66	58	550	4522	47
BBS0397B	58	32	8	39	2728	1373	14
BBS0397C	54	180	66	46	3491	130	22
BBS0398A	406	22	76	59	15903	548	17
BBS0399A	57	25	33	42	53	825	19
BBS0400A	20	96	18	1818	105	2011	15
BBS0400B	116	96	65	53	106	340	24
BBS0400C	14	81	10	24	65	217	9
BBS0401A	266	69	21	35	28	250	12
BBS0402B	64	112	1089	1126	113	248	22
BBS0403A	34	353	35	42	683	7052	12
BBS0403B	22	121	36	21	18	220	4
BBS0403D	9	530	10	12	1061	1236	3
BBS0405A	14	36	1	17	45	163	5
BBS0405B	450	38	145	48	4350	2888	72
BBS0405C	96	117	90	87	65	354	56
BBS0405D	40	58	54	39	210	451	10
BBS0405E	10	1	1	24	14	25	14
BBS0405F	2	8	1	6	13	10	2
BBS0406A	67	56	51	30	198	63	2
BBS0406B	102	160	887	48	1625	418	10
BBS0408A	56	168	35	693	277	1570	3
BBS0408B	52	143	11	600	438	3354	3
BBS0410A	550	71	92	2314	1565	10663	20
BBS0412A	16	44	8	22	23	11	7
BBS0412B	71	115	90	2863	821	1681	17
BBS0412C	244	39	84	3097	17	129	15
BBS0413A	132	131	150	101	601	213	170
BBS0415A	42	22	28	24	2043	2585	12
BBS0416A	2	30	5	4	1	1	1
BBS0416B	5	9	31	12	86	14	5
BBS0416C	35	13	15	22	182	43	5
BBS0418A	48	41	11	21	211	6792	6
BBS0419A	18	19	1	16	694	793	6
BBS0419B	11	1	3	8	171	32	1
BBS0419C	16	46	1	15	104	2459	6
BBS0422A	61	31	34	36	2334	11615	33
BBS0423A	24	48	15	17	6	25	8
BBS0423B	19	420	15	12	20	14	3
BBS0426A	8	1	1	1	107	12	1
BBS0426B	18	21	4	11	86	65	3
BBS0428B	11	102	600	638	7	27	5
BBS0429A	30	71	16	22	9	27	7
BBS0429B	27	60	154	19	15	52	13
BBS0429C	41	67	20	30	16	24	16
BBS0430A	23	39	8	18	782	47	2
BBS0430C	29	63	35	32	203	74	26
BBS0430D	28	95	25	30	78	63	11
BBS0432A	280	96	3613	50	1964	5594	22
BBS0433A	39	62	26	24	417	625	14
BBS0434A	102	47	26	48	1744	111	11
BBS0434B	122	52	16	1876	816	9510	9
BBS0435A	81	68	59	56	868	2755	16
BBS0436A	6	15	1	4	9974	247	2
BBS0436B	29	87	82	18	139	59	5
BBS0436C	50	40	539	12	233	216	2
BBS0436D	17	38	5	21	8	24	9
BBS0437A	123	84	4650	70	3554	4847	31
BBS0437B	111	86	2240	81	8920	8166	50
BBS0437C	2	35	1	282	5	266	3
BBS0438A	610	330	121	92	350	1514	30
BBS0438D	1	16	1	4	1	29	2
BBS0441B	5	57	1	13	3	589	3
BBS0443A	45	15	470	503	87	693	12
BBS0443B	8	1	1	12	719	406	5
BBS0444A	15	5	1	28	67	2240	9
BBS0444B	24	29	22	28	72	1105	7
BBS0444C	38	74	32	33	356	747	13
BBS0444D	15	13	1	21	234	620	8
BBS0445A	36	57	1117	49	373	6221	21
BBS0445B	6	49	10	17	828	208	7
BBS0447A	63	43	17	2135	275	1857	8
BBS0447B	42	32	459	38	32	337	19
BBS0448A	58	64	52	47	21	576	5
BBS0448B	1	1	1	5	27	163	5
BBS0448C	60	23	13	17	172	1859	34
BBS0450A	28	1	10959	1507	53	1170	9
BBS0453A	28	1	11	40	10	21	9
BBS0453B	33	22	1118	1585	498	4581	24
BBS0455A	103	82	116	108	345	3568	81
BBS0455B	33	1	2	13	169	79	8
BBS0455C	2	1	1	10	485	13	5
BBS0455D	7	1	1	12	528	24	10
BBS0456A	55	1	24	28	2509	4736	7
BBS0456B	256	1	1	10	5368	23	3
BBS0456C	1	24	1	583	770	20	5
BBS0458A	30	85	976	1554	275	341	15
BBS0458B	272	232	8276	67	204	2869	15
BBS0458C	50	92	38	40	304	365	8
BBS0459A	251	208	289	245	3031	2129	153
BBS0459B	66	218	2435	44	513	9841	19
BBS0459C	417	152	352	39	93	59	18
BBS0459D	70	52	32	38	2254	197	16
BBS0461A	363	432	93	49	1753	331	20
BBS0462A	40	78	31	23	1202	1272	8
BBS0462B	92	75	59	87	909	342	62
BBS0462C	35	61	33	33	86	119	21
BBS0462D	23	27	14	20	231	97	6
BBS0462E	18	60	22	20	258	108	6
BBS0463A	109	152	121	2798	193	324	79
BBS0465A	130	192	65	116	509	399	37
BBS0466A	197	42	57	282	63	369	6
BBS0467A	371	96	85	74	894	195	33
BBS0468A	48	18	36	39	619	1889	20
BBS0469A	141	6	49	14	29	72	7
BBS0470A	30	90	25	18	924	2715	7
BBS0471A	49	39	29	28	1021	15317	13
BBS0471B	32	29	15	1771	2313	5016	13
BBS0471C	31	30	19	36	2570	464	12
BBS0471D	57	26	14	29	4099	221	10
BBS0471E	16	106	6	30	121	26	19
BBS0471F	9	45	1	21	61	17	10
BBS0472B	265	277	411	315	1115	1387	266
BBS0473A	106	58	30	24	1588	2270	7
BBS0473B	131	70	983	42	554	206	12
BBS0473C	198	152	230	223	558	392	189
BBS0473D	62	144	62	39	1808	130	15
BBS0473E	108	33	77	89	216	98	75
BBS0475A	184	142	2378	155	528	3249	109
BBS0476A	444	153	81	61	375	6463	24
BBS0477A	78	58	59	70	3120	2187	24
BBS0480A	56	44	34	39	60	1485	17
BBS0481A	54	55	64	50	233	581	26
BBS0484C	63	109	32	43	151	113	33
BBS0484D	23	188	20	25	45	206	6
BBS0485A	98	95	144	53	5210	122	19
BBS0485B	7	59	11	3	52	201	2
BBS0485C	23	108	25	15	706	367	8
BBS0485D	46	98	1377	32	293	706	13
BBS0486A	119	150	129	88	87	333	46
BBS0488A	226	280	84	46	882	1721	22
BBS0488B	34	81	19	5000	76	2428	18
BBS0488C	51	63	33	26	242	82	16
BBS0488D	39	225	39	56	932	105	17
BBS0489A	61	118	87	83	627	367	54
BBS0490B	33	73	14	56	115	45	27
BBS0490C	36	23	34	49	4433	79	23
BBS0490D	75	74	1048	30	13	83	9
BBS0497A	52	77	39	61	1825	190	21
BBS0498A	198	600	136	96	3915	230	43
BBS0499A	29	60	23	26	1033	100	19
BBS0503A	62	379	130	1253	601	6297	27
BBS0504A	107	69	47	67	1335	7595	30
BBS0506A	100	130	1350	3468	1041	448	24
BBS0508A	33	40	771	39	214	206	13
BBS0509A	155	159	156	142	1084	255	75
BBS0513A	1191	193	1389	183	246	993	117
BBS0513B	147	78	155	166	86	124	79
BBS0514A	76	123	56	51	504	1242	34
BBS0516A	468	139	92	134	595	753	77
BBS0517A	53	104	509	27	28	49	12
BBS0517B	19	3	13	20	17	15	14
BBS0518B	108	92	85	118	362	4493	88
BBS0519A	43	40	18	27	127	3398	13
BBS0521A	46	22	51	299	11	228	10
BBS0521B	135	293	721	1352	333	1271	30
BBS0521C	19	297	1	10	3	552	7
BBS0523A	83	120	920	22	14	148	18
BBS0524A	26	56	7	19	11	618	13
BBS0524B	205	248	234	184	174	225	183
BBS0524C	99	187	100	88	4709	320	51
BBS0525A	1	1	1	1	1	1	2
BBS0525B	14	37	53	12	831	6338	2
BBS0526A	57	198	119	2556	126	13389	13
BBS0527A	122	129	321	2560	1968	202	11
BBS0528A	94	351	90	1701	554	377	14
BBS0529A	122	264	107	342	66	488	18
BBS0531A	109	117	79	56	179	521	21
BBS0532A	80	64	9853	3026	576	3006	17
BBS0532B	45	80	8	42	57	5178	22
BBS0535A	36	147	33	38	653	906	12
BBS0536A	337	450	321	255	2743	7847	170
BBS0537B	55	92	45	41	106	156	14
BBS0537C	10	92	21	27	10	12	5
BBS0540A	51	91	66	60	705	178	50
BBS0541A	27	39	55	25	818	64	16
BBS0542A	26	54	13	20	2285	6261	7
BBS0543A	88	103	1195	57	74	288	23
BBS0543B	62	71	44	28	20	90	19
BBS0543C	81	186	50	66	163	307	32
BBS0543D	37	21	46	34	48	71	19
BBS0544A	68	88	42	51	7411	14842	18
BBS0544B	35	63	65	40	100	304	14
BBS0544C	74	107	92	116	87	252	60
BBS0545A	188	91	97	94	81	11414	17
BBS0546A	53	99	18	34	761	247	17
BBS0547A	19	1	25	11	529	766	5
BBS0548A	165	119	167	159	108	331	115
BBS0548B	117	63	67	61	99	575	37
BBS0549A	30	31	28	34	173	608	27
BBS0549B	201	176	217	218	456	10591	194
BBS0550A	88	64	53	1045	481	2320	18
BBS0550B	125	117	82	75	536	4361	33
BBS0550C	162	191	66	61	61	256	24
BBS0550D	90	676	1784	2513	302	2862	15
BBS0550E	216	158	1040	4404	626	8797	23
BBS0550F	388	142	133	66	729	149	23
BBS0550G	41	103	32	32	516	221	16
BBS0550H	23	85	23	27	89	452	7
BBS0552A	84	135	32	26	715	144	7
BBS0552G	98	135	97	90	5423	194	39
BBS0555A	57	105	488	55	52	205	28
BBS0556A	15	57	8	10	72	4540	4
BBS0558A	248	82	1176	4515	399	8375	51
BBS0559A	268	121	70	57	44	450	36
BBS0559B	176	459	30	60	82	434	11
BBS0560B	141	119	47	62	1407	1681	30
BBS0562A	10	70	118	301	8	114	2
BBS0562B	89	85	116	1583	261	3070	17
BBS0562C	38	92	23	34	1686	111	14
BBS0563A	488	129	71	60	3987	24141	34
BBS0565A	68	57	45	64	658	511	20
BBS0565B	49	84	55	52	3902	101	20
BBS0565C	8	47	1	15	86	15	3
BBS0567A	49	58	589	42	77	132	17
BBS0567B	12	70	1	24	87	27	7
BBS0567C	12	41	11	18	95	25	8
BBS0567D	276	143	167	113	321	2985	45
BBS0569A	35	106	41	37	962	4432	14
BBS0569B	6	53	1	17	121	512	7
BBS0569C	6	56	1	17	1117	75	4
BBS0570A	36	112	267	28	22	214	12
BBS0570B	53	90	2586	3240	510	2563	24
BBS0571A	18	11	12	21	615	5623	4
BBS0571B	205	135	111	273	2159	757	43
BBS0571C	24	80	14	29	111	204	11
BBS0572A	22	395	312	1526	803	904	3
BBS0573A	44	260	43	40	693	362	13
BBS0573B	40	72	45	42	22	88	21
BBS0573D	19	52	19	21	43	24	10
BBS0575B	37	44	53	35	104	55	54
BBS0576A	561	37	101	42	3907	16058	40
BBS0577A	273	154	181	144	6014	311	118
BBS0578A	157	28	105	41	29	44	37
BBS0579A	102	35	22	35	203	654	42
BBS0580A	133	89	97	54	216	114	24
BBS0581A	26	62	26	20	48	98	10
BBS0585A	147	23	1	22	339	277	16
BBS0586A	93	150	547	70	91	967	44
BBS0587A	38	59	34	40	178	232	9
BBS0587B	30	26	14	16	78	557	8
BBS0588A	198	101	132	119	92	122	107
BBS0589A	15	71	16	24	1746	3831	14
BBS0591A	90	176	41	56	1099	2585	19
BBS0591B	34	159	35	76	5822	1767	9
BBS0592A	147	74	123	186	403	173	87
BBS0592B	143	98	1067	34	45	2116	12
BBS0597A	90	114	6586	83	782	7317	30
BBS0597C	165	130	11026	120	203	2079	59
BBS0598A	106	94	56	48	872	1495	21
BBS0598B	101	32	83	86	108	84	90
BBS0598C	8	50	10	13	15	24	8
BBS0598D	12	87	10	17	10	21	9
BBS0599A	56	101	30	40	208	1215	21
BBS0599B	47	33	24	50	1829	604	16
BBS0600B	69	854	42	54	2842	25729	22
BBS0601A	134	383	254	3252	123	309	46
BBS0601B	165	109	99	2646	1957	5924	33
BBS0602A	92	150	3390	3039	5447	8427	30
BBS0602B	62	99	87	67	397	752	31
BBS0603A	99	99	5736	59	153	5507	24
BBS0604A	155	115	72	70	3459	9488	30
BBS0604B	189	1271	179	158	3513	5276	115
BBS0604C	19	25	15	13	4549	650	6
BBS0606A	167	175	173	140	4914	7385	52
BBS0607A	30	91	888	22	52	733	12
BBS0611A	37	92	32	31	192	1126	13
BBS0613A	204	211	53	43	3223	6881	20
BBS0614A	42	117	25	24	232	3687	10
BBS0615A	156	201	314	278	7795	454	119
BBS0615B	44	131	34	39	455	80	10
BBS0615C	87	95	81	97	609	783	59
BBS0615D	20	75	32	27	11	27	12
BBS0615E	84	159	4287	90	238	2626	53
BBS0616A	61	56	47	54	1683	130	21
BBS0617A	59	156	164	2585	66	238	23
BBS0620A	23	74	21	28	9	17	11
BBS0621A	85	74	306	36	261	506	15
BBS0621B	199	140	206	200	340	572	194
BBS0621C	50	107	88	60	230	196	28
BBS0621D	50	57	58	48	256	206	20
BBS0622A	48	141	583	1046	198	996	29
BBS0622B	38	194	72	31	38	2121	11
BBS0623A	71	55	114	47	86	507	21
BBS0623B	67	108	79	62	943	65	33
BBS0624A	43	111	84	57	250	2309	22
BBS0624B	144	92	107	111	166	2694	50
BBS0624C	29	106	32	36	7447	12584	17
BBS0624D	18	25	25	22	208	265	9
BBS0625A	221	126	310	154	278	562	84
BBS0627A	102	260	68	39	475	6700	17
BBS0627B	51	138	57	45	5631	140	19
BBS0628A	273	183	953	113	3563	793	55
BBS0629A	11	24	14	13	707	67	4
BBS0629B	66	88	683	52	582	584	40
BBS0630A	281	50	89	44	71	340	63
BBS0630B	72	36	55	30	28	40	30
BBS0631A	904	258	5384	184	5969	16200	216
BBS0633A	309	19	228	29	67	927	17
BBS0634A	19	22	50	20	131	33	9
BBS0637A	127	81	130	72	3694	6493	70
BBS0638A	70	11	47	7	17	1107	8
BBS0639A	103	6	17	10	1127	497	1
BBS0640A	232	226	9468	1	2821	28911	24
BBS0641A	149	1	33	1	1153	1300	15
BBS0642A	127	1	2030	1	485	1	6
BBS0643C	12	1	17	218	1	1	11
BBS0643D	26	1	1	1	1	1	1
BBS0645A	352	274	3074	1030	818	9112	114
BBS0648A	302	17	65	4234	1	1	35
BBS0648C	40	43	40	1	1	1	13
BBS0650A	24	1	16	1	1294	451	9
BBS0650B	29	1	1830	1	1	2686	13
BBS0650D	29	1	1	1	529	1336	14
BBS0650E	34	1	1	1	1	1	14
BBS0651B	20	1	10	1	614	1	8
BBS0651C	35	1	9	1	2827	1	9
BBS0651D	25	15	12	1	2542	1	13
BBS0651H	16	1	7	765	642	1	15
BBS0655A	139	35	36	5603	863	14065	47
BBS0657B	32	11	1	7	907	52	8
BBS0659A	435	44	607	34	320	1347	58
BBS0659B	31	13	19	8	823	67	8
BBS0660B	26	8	144	7	372	227	2
BBS0660C	33	34	66	32	5400	81	20
BBS0662A	379	15	97	18	176	357	23
BBS0663B	3	5	1	6	1146	584	3
BBS0663C	11	12	1	12	569	274	30
BBS0664A	110	65	177	3374	357	973	138
BBS0664B	17	28	55	2116	179	2730	29
BBS0664C	43	3	38	932	11	118	11
BBS0664D	10	11	1	25	770	4957	21
BBS0664E	18	7	40	13	155	1857	5
BBS0665A	68	8	65	9	73	603	21
BBS0666A	161	8	634	33	192	1587	18
BBS0666B	11	1	7	9	89	120	1
BBS0668A	17	1	78	19	154	167	7
BBS0668B	1	2	1	1246	192	23	19
BBS0669A	26	9	187	292	501	1281	23
BBS0669B	13	3	29	20	64	732	9
BBS0672A	87	81	54	39	5124	99	12
BBS0676A	93	151	84	65	112	3180	36
BBS0676B	40	48	18	18	455	35	6
BBS0676C	100	109	33	56	520	901	13
BBS0679A	479	188	160	137	2690	2058	98
BBS0681A	383	396	281	192	5377	167	145
BBS0681B	136	202	141	350	366	7650	15
BBS0681C	38	114	60	42	304	3339	12
BBS0683A	55	85	23	32	197	1067	10
BBS0683B	24	41	25	26	212	2663	12
BBS0683C	99	106	226	100	405	1614	34
BBS0683D	62	125	60	46	95	2322	27
BBS0684A	172	266	154	88	67	113	33
BBS0686A	1019	246	320	272	8030	7121	159
BBS0687A	79	31	3475	24	127	1523	11
BBS0687B	16	117	21	24	303	80	7
BBS0687C	47	136	3589	233	19	129	15
BBS0688A	62	288	1493	2859	807	13336	25
BBS0688B	281	790	117	76	22	127	21
BBS0688C	19	47	21	24	3452	5113	11
BBS0689A	116	231	891	77	60	808	34
BBS0690A	37	5	1	4	128	194	24
BBS0696A	20	7	16	19	377	17	5
BBS0698A	41	36	453	30	255	265	9
BBS0698B	7	1	10	6	172	20	3
BBS0699A	51	24	173	16	335	1722	11
BBS0699B	87	434	53	1473	54	482	15
BBS0700A	59	219	199	35	209	115	5
BBS0701A	47	75	32	240	35	286	20
BBS0701B	50	83	31	40	107	1756	14
BBS0701C	219	42	2870	77	1016	5926	32
BBS0701D	174	352	1315	97	127	1023	37
BBS0702A	235	52	181	44	34	74	13
BBS0702B	91	81	167	87	1663	785	55
BBS0703A	31	29	22	18	396	6014	7
BBS0703B	121	138	45	4674	616	1251	33
BBS0704A	620	405	112	80	101	2247	50
BBS0704C	101	32	64	3088	591	1087	42
BBS0705A	268	63	69	58	105	70	18
BBS0705B	105	162	99	122	244	829	53
BBS0705C	82	128	522	60	55	1517	23
BBS0705D	168	92	111	106	480	4637	57
BBS0710A	1	1	5	1	1	1	1
BBS0710B	98	47	39	1795	77	254	14
BBS0711A	86	19	949	5049	819	920	7
BBS0711C	14	1	15	11	833	31	3
BBS0712A	294	31	38	31	2670	2081	15
BBS0715A	33	28	58	24	149	301	10
BBS0716A	28	37	2170	599	113	1504	5
BBS0717A	28	64	42	23	60	1027	6
BBS0717B	29	29	90	376	126	1911	5
BBS0718A	202	64	84	112	921	12741	61
BBS0720A	100	22	26	34	2253	2136	6
BBS0720C	55	177	47	42	76	1005	12
BBS0720D	131	296	121	141	2695	3410	50
BBS0720E	68	53	792	47	386	301	11
BBS0721B	152	108	176	136	201	714	98
BBS0721C	14	52	11	18	307	524	6
BBS0721D	226	377	169	223	1914	2176	81
BBS0721E	79	109	27	47	1228	3885	15
BBS0724A	49	58	56	46	30	1379	19
BBS0724C	151	167	84	91	59	214	42
BBS0725A	141	151	5018	133	481	6275	46
BBS0726A	28	1	1	24	347	133	9
BBS0728A	82	40	1017	58	151	1166	31
BBS0728D	21	9	42	24	69	145	7
BBS0730A	111	26	31	24	1125	41	9
BBS0734B	99	111	107	114	384	795	13
BBS0735A	170	311	61	39	311	2609	9
BBS0735B	31	91	24	30	6753	583	9
BBS0735C	1	56	1	5	1	1	1
BBS0735D	38	18	7	21	19	7	6
BBS0736A	9	14	1	32	43	97	6
BBS0736B	85	228	2243	4065	4867	10476	11
BBS0736C	6	13	5	10	720	1062	4
BBS0736E	38	44	23	18	11	84	8
BBS0737A	24	72	405	20	782	1526	5
BBS0738A	311	158	1936	23	85	181	10
BBS0741A	316	47	76	63	715	43	18
BBS0742A	27	48	35	21	346	4700	6
BBS0742B	71	221	54	67	440	112	24
BBS0743A	127	87	1537	1889	34	1556	13
BBS0743B	33	53	46	46	603	1920	15
BBS0744A	103	190	71	53	388	13550	19
BBS0744B	86	125	37	24	2865	626	8
BBS0744C	36	77	16	110	465	1093	8
BBS0744D	4	26	1	22	1760	407	1
BBS0746A	179	49	67	51	500	838	17
BBS0746B	174	155	112	93	7972	11282	57
BBS0747A	58	53	35	40	547	188	16
BBS0748A	62	72	19	29	803	2683	13
BBS0748B	33	114	22	33	915	197	19
BBS0748C	1	46	12	6	1	1	1
BBS0749A	42	72	33	24	264	1794	14
BBS0750A	46	905	2491	1781	3741	5285	7
BBS0754A	104	162	64	59	138	848	24
BBS0754B	44	71	96	21	196	791	4
BBS0755A	30	17	50	10	355	435	36
BBS0756A	28	45	114	2139	726	1872	11
BBS0756B	50	313	516	1717	776	864	12
BBS0757A	754	62	129	63	3903	477	32
BBS0759A	23	66	244	3652	94	2567	11
BBS0763A	63	210	364	22	2218	209	10
BBS0763B	82	85	225	53	108	201	11
BBS0763C	12	29	6	34	5	10	3
BBS0764A	61	99	2762	49	328	992	22
BBS0764B	37	65	15	224	28	44	11
BBS0764E	56	95	443	40	2229	493	11
BBS0765A	90	65	145	467	2351	1254	42
BBS0766A	44	100	45	209	19	85	4
BBS0766B	32	32	42	16	14	113	8
BBS0766C	43	98	3459	46	53	797	15
BBS0767A	100	66	49	50	5383	952	16
BBS0768A	30	95	17	23	1632	554	6
BBS0768B	51	155	26	55	3142	1011	19
BBS0768C	21	53	13	14	86	74	5
BBS0768D	14	47	7	20	482	22	5
BBS0768E	12	28	1	1448	26	21	6
BBS0769A	735	715	252	329	253	2263	37
BBS0771A	25	41	173	248	39	465	6
BBS0771B	70	4529	3084	40	821	1793	14
BBS0771C	19	18	181	19	31	38	10
BBS0771D	32	63	37	15	199	78	4
BBS0774A	53	105	86	34	326	442	15
BBS0774B	67	32	41	267	314	4100	9
BBS0774C	102	265	126	74	79	91	28
BBS0774D	191	146	130	87	79	485	63
BBS0775A	121	46	30	22	12	28	11
BBS0775B	7	51	1	21	301	59	10
BBS0776A	52	61	525	39	1011	5173	16
BBS0776B	151	92	89	358	1413	5121	28
BBS0778A	62	121	5812	65	1206	974	29
BBS0778B	30	123	48	38	73	199	8
BBS0782A	60	62	321	1053	19	390	4
BBS0782B	60	722	73	4007	91	1814	29
BBS0782C	34	95	19	22	10	43	10
BBS0782D	37	57	1657	18	114	242	6
BBS0782E	29	164	25	31	1000	113	12
BBS0783A	755	132	118	108	11405	4456	41
BBS0784A	94	577	3795	50	65	504	17
BBS0784B	18	35	11	20	215	172	7
BBS0784C	13	52	9	14	8	23	4
BBS0785A	64	91	95	2447	1052	926	24
BBS0785B	122	70	48	31	408	86	11
BBS0785C	26	57	28	35	959	88	16
BBS0785D	41	39	39	33	197	223	11
BBS0786A	233	185	238	250	1040	264	184
BBS0786B	7	13	2	8	74	55	4
BBS0786C	77	82	162	57	189	282	18
BBS0786D	11	26	1	5	376	125	4
BBS0788A	70	95	515	43	2479	548	12
BBS0788B	17	37	1188	2128	907	136	5
BBS0789A	3	2	2	22	5	21	3
BBS0789B	40	59	66	85	746	288	11
BBS0790A	27	62	11	19	1410	534	7
BBS0790B	27	53	23	14	11	108	5
BBS0790C	6	14	7	8	74	4	4
BBS0791A	7	58	1	9	469	15	4
BBS0791B	14	33	1	21	237	14	8
BBS0791C	106	115	70	61	1159	60	22
BBS0791D	66	64	34	25	285	5555	6
BBS0791E	42	52	16	32	2794	26013	12
BBS0792A	28	1384	902	21	225	550	8
BBS0792B	35	975	2493	1496	2308	4627	7
BBS0792C	52	133	33	42	50	295	11
BBS0795A	9	1	8	55	52	990	5
BBS0795B	11	8	8	19	6	12	6
BBS0795C	22	27	35	12	10	102	6
BBS0795D	21	67	101	1729	429	759	10
BBS0796A	42	53	23	16	325	419	3
BBS0797A	16	105	98	1759	32	429	6
BBS0797B	47	90	391	43	241	1294	20
BBS0798D	18	72	218	4070	102	2514	8
BBS0799A	48	191	310	20	2124	184	8
BBS0816D	17	54	1	26	273	18	10
BBS0840B	31	30	681	40	49	172	16
BBS0840C	178	49	3254	9517	187	2602	72
BBS0840D	60	624	164	61	4005	3330	10
BBS0841A	42	141	332	4735	140	393	52
BBS0841B	26	18	283	2309	184	110	14
BBS0841C	5	14	62	32	69	59	19
BBS0845A	58	88	286	125	798	1885	65
BBS0849A	69	63	543	82	1714	4839	26
BBS0851A	71	38	327	73	1491	4350	34
BBS0852A	66	54	146	82	1839	2171	50
BBS0853A	96	122	2261	2195	11315	11541	99
BBS0855A	44	161	819	881	448	341	37
BBS0855B	945	589	919	58	967	23210	22
BBS0856A	98	101	230	116	237	1269	105
BBS0858A	67	24	1613	8240	2124	6547	30
BBS0861A	203	180	350	194	1736	2369	176
BBS0861B	53	85	444	69	51	1526	26
BBS0861C	20	30	55	52	515	470	25
BBS0864A	127	204	356	370	203	2408	67
BBS0865A	38	42	35	1740	1466	1156	16
BBS0865B	32	42	21	1704	415	242	44
BBS0866A	115	49	131	3061	176	2044	32
BBS0868A	142	574	200	146	259	2279	78
BBS0869A	47	54	119	62	6766	2368	23
BBS0871B	57	75	305	104	117	641	61
BBS0871C	105	72	163	82	5184	3050	40
BBS0872A	74	67	2387	125	208	538	56
BBS0873A	32	48	2490	74	3730	1318	44
BBS0874A	220	62	702	88	161	216	66
BBS0875B	209	182	327	228	647	1124	230
BBS0875C	39	86	144	80	123	120	45
BBS0876A	23	43	69	248	1892	122	22
BBS0876B	86	57	200	1793	1117	431	42
BBS0876C	63	35	218	37	1650	178	36
BBS0876D	18	22	101	112	63	46	12
BBS0879A	50	56	118	83	742	275	26
BBS0880A	19	18	3116	22	243	729	21
BBS0880B	43	59	108	11	1288	142	16
BBS0881A	136	58	209	70	1941	5707	48
BBS0882A	41	52	315	67	1588	4370	33
BBS0882B	39	43	116	30	88	205	31
BBS0882C	123	71	268	79	1100	734	68
BBS0882D	52	62	145	82	105	85	35
BBS0883A	230	81	313	10860	2754	23559	66
BBS0883B	23	120	17	1044	41	150	13
BBS0887A	24	7	1	1	607	1379	8
BBS0888A	23	20	9	1	1733	526	4
BBS0888B	17	1	35	1	1744	136	7
BBS0888C	75	47	91	1	816	194	68
BBS0889A	73	3	1469	572	307	2353	5
BBS0890A	35	1	54	4957	1574	132	2
BBS0890B	1	105	1	4247	509	4947	13
BBS0891A	1	1	1	1	1	293	3
BBS0894A	11	9	35	1	1	125	19
BBS0895A	1	1	1	1	1	45	8
BBS0896A	203	193	514	31	148	820	34
BBS0898A	68	15	195	40	6	467	18
BBS0899A	1	1	10	1	229	72	3
BBS0899B	6	22	1	1	46	81	1
BBS0899C	1	1	1	1	28	32	5
BBS0900A	10	10	89	1	969	2044	5
BBS0901A	1	1	11	1	896	799	1
BBS0902A	31	1	25	1	67	392	12
BBS0904A	1	1	1	2297	1	1231	5
BBS0904B	19	9	65	1	376	1950	21
BBS0904C	2	3	2	162	6884	1536	1
BBS0904D	42	1	26	1	5088	1481	4
BBS0904E	15	1	10	1	553	2037	14
BBS0906A	2	1	17	6540	749	3117	1
BBS0907A	9	18	30	2296	146	1354	3
BBS0907B	32	64	84	45	109	178	19
BBS0907C	19	1	37	1811	250	742	15
BBS0910A	30	27	121	146	272	105	16
BBS0910B	76	31	114	99	148	542	18
BBS0910C	92	1	198	64	112	347	21
BBS0910D	125	1	112	125	3941	86	18
BBS0911A	112	85	423	154	559	6813	137
BBS0912A	30	160	102	10311	994	765	34
BBS0913A	33	1	69	1486	525	369	15
BBS0914A	27	12	1	2353	115	1088	9
BBS0915A	66	18	61	293	273	1280	17
BBS0915B	12	1	41	102	166	334	4
BBS0915C	3	1	1	54	55	159	14
BBS0916A	35	1	1	67	413	95	12
BBS0916B	40	1	1	110	595	5341	19
BBS0917A	76	1	84	10443	1929	6837	15
BBS0918A	27	8	1	9486	74	200	15
BBS0920A	12	1	327	71	552	633	12
BBS0920B	58	15	62	111	830	215	23
BBS0920C	8	1	47	104	293	98	10
BBS0920D	7	20	40	79	88	102	12
BBS0920E	37	52	1	1082	236	107	40
BBS0921A	8	1	145	94	150	1449	17
BBS0921B	16	1	28	78	384	2119	14
BBS0921C	5	1	1	97	123	90	14
BBS0921D	112	16	53	135	2028	12069	38
BBS0922A	59	12	115	127	246	2849	33
BBS0923A	33	15	58	117	3465	941	15
BBS0925A	57	34	75	98	551	576	18
BBS0926A	22	18	1	110	1078	3112	24
BBS0929A	118	58	173	99	337	842	88
BBS0929B	2	26	43	25	17	20	5
BBS0929C	32	32	35	38	2565	67	41
BBS0929D	11	7	21	72	71	1	23
BBS0931A	23	87	86	46	112	1158	25
BBS0932A	24	57	1001	1	304	463	35
BBS0935A	102	43	217	114	6198	14637	55
BBS0937A	42	20	44	50	1116	936	21
BBS0938A	26	25	78	49	51	280	30
BBS0939A	82	21	61	24	3802	857	22
BBS0939B	32	18	41	47	214	483	23
BBS0941A	96	59	189	98	22918	657	67
BBS0942A	376	218	2739	7572	1157	3264	158
BBS0944A	3	37	1	43	2106	697	8
BBS0944B	73	77	293	3915	856	2355	44
BBS0944C	17	2	82	523	36	1	9
BBS0945A	20	28	92	2962	5193	2101	15
BBS0948A	123	110	290	5120	2787	10714	72
BBS0948B	24	34	127	235	44	911	24
BBS0949A	87	35	571	66	7178	24831	30
BBS0949B	3	1	33	26	33	199	6
BBS0951A	61	43	152	76	2132	729	25
BBS0952A	207	29	190	45	57	1168	30
BBS0953A	42	169	55	49	1791	8283	30
BBS0954A	381	53	1096	22	3694	3387	11
BBS0955A	70	54	1004	917	458	843	60
BBS0957A	64	69	116	39	379	159	63
BBS0957B	19	13	1	1	256	343	20
BBS0958A	20	9	37	25	582	1981	16
BBS0958B	20	81	1	11242	132	2192	32
BBS0958C	35	38	30	42	2491	2279	42
BBS0958D	17	30	22	18	6775	43	15
BBS0958E	149	138	302	1601	4839	504	137
BBS0960A	26	45	260	1462	134	180	14
BBS0960B	25	61	4306	2120	62	273	11
BBS0960C	21	31	64	36	651	109	20
BBS0961A	13	11	54	1790	186	3465	3
BBS0962A	200	64	323	7756	225	1439	38
BBS0962B	34	14	81	60	275	84	12
BBS0962C	25	29	26	42	6	594	18
BBS0963A	90	599	94	12	1443	4853	28
BBS0963B	38	46	101	32	939	2636	27
BBS0963C	135	80	152	92	1895	228	107
BBS0965A	313	73	462	3254	2547	2399	33
BBS0966A	231	378	423	220	3902	15912	162
BBS0966B	84	39	112	54	11141	3392	46
BBS0966C	51	171	4705	5178	4082	5320	14
BBS0970A	63	106	93	193	1634	801	62
BBS0970B	60	12	178	9832	990	1964	12
BBS0971A	26	82	432	207	684	1122	64
BBS0972A	67	206	579	243	294	922	75
BBS0972B	44	173	539	210	2996	444	70
BBS0972C	35	92	550	271	331	430	71
BBS0978A	67	96	684	218	301	1182	78
BBS0978B	16	408	248	222	203	1927	66
BBS0978C	35	80	529	226	218	2071	64
BBS0978D	34	73	551	219	215	451	75
BBS0979A	78	133	602	231	2339	13632	85
BBS0979B	11	66	537	192	1934	2523	47
BBS0979C	62	112	520	791	831	569	117
BBS0980A	329	192	934	363	572	3205	191
BBS0980C	33	67	510	219	211	1546	65
BBS0980D	165	72	605	234	1285	1831	64
BBS0982A	186	112	574	256	1514	536	100
BBS0983A	38	54	508	5160	190	816	53
BBS0983C	33	79	503	235	2111	429	69
BBS0983D	26	68	322	213	4016	376	16
BBS0985A	1	1	47	1	3928	277	1
BBS0985B	21	134	160	4	6251	611	1
BBS0986A	74	93	842	116	294	1522	70
BBS0987A	61	91	667	110	341	918	86
BBS0987B	34	120	2307	2569	528	1523	61
BBS0987C	42	96	491	93	1628	1843	71
BBS0987D	22	72	466	79	277	388	51
BBS0991A	33	69	640	72	161	424	61
BBS0992A	88	79	4579	2168	132	867	62
BBS0993A	17	73	452	97	241	530	60
BBS0994A	43	115	507	102	550	747	74
BBS0994C	23	88	442	89	795	167	64
BBS0994D	16	66	450	85	81	197	62
BBS0995A	63	215	545	122	140	801	110
BBS0995B	28	87	494	99	1319	196	63
BBS0995C	31	84	509	91	1355	478	60
BBS0996A	33	81	465	110	132	542	63
BBS0996B	44	95	480	123	113	236	72
BBS0997A	27	73	481	87	146	285	65
BBS0997B	27	75	532	105	456	323	64
BBS0997C	15	73	485	94	111	178	56
BBS0998A	78	84	456	95	479	843	62
BBS0999A	31	87	471	99	644	1582	58
BBS0999B	14	77	424	98	776	917	52
BBS1001A	33	76	821	365	215	1155	52
BBS1002A	24	123	295	8341	6766	1385	52
BBS1009A	9	5	16	1032	68	290	1
BBS1010B	1	1	1	1	496	1	1
BBS1010C	15	11	3	26	1911	66	30
BBS1012A	45	33	135	60	483	1334	31
BBS1013A	73	74	67	113	99	1157	91
BBS1014A	36	21	66	68	413	1198	44
BBS1014B	16	17	54	29	42	267	16
BBS1014C	12	16	42	47	898	1451	14
BBS1014D	11	18	52	48	651	479	16
BBS1014E	18	84	43	49	443	1119	25
BBS1015A	33	36	78	2752	1205	933	28
BBS1015B	62	44	149	528	933	3860	58
BBS1021A	21	126	47	70	695	10251	21
BBS1021B	52	19	180	79	282	197	40
BBS1024A	351	400	657	403	2794	15619	303
BBS1024B	113	74	247	85	115	2450	62
BBS1025A	32	16	1	38	457	936	26
BBS1025B	233	177	339	248	2495	1641	212
BBS1026A	75	48	139	58	4184	271	35
BBS1026B	44	20	113	48	1722	745	16
BBS1026C	2	1	27	322	43	18	5
BBS1026D	56	71	167	204	143	177	51
BBS1027A	158	15	1485	767	6461	6913	16
BBS1060A	18	8	60	22	852	1813	10
BBS1060B	26	1	1	80	729	8458	28
BBS1060C	1	1	1	1	1	2	1
BBS1061A	19	14	15	21	169	1634	18
BBS1061B	1	21	1	1	183	38	4
BBS1061C	1	1	1	7	681	159	16
BBS1061D	18	47	101	75	622	109	26
BBS1065A	7	18	20	33	610	1295	4
BBS1066A	5	1	1	1	487	159	1
BBS1066C	8	1	1	15	438	70	6
BBS1066D	7	66	13	15	239	158	11
BBS1067A	24	61	1	25	2195	324	15
BBS1067B	23	42	5	13	77	682	12
BBS1067C	1	1	14	7	386	94	7
BBS1067D	1	1	1	178	1	1	1
BBS1068A	29	15	12	34	1096	11086	16
BBS1068B	57	79	4	1	12	249	1
BBS1068C	1	1	1	5	1	30	7
BBS1071A	54	16	501	1516	10865	2040	29
BBS1072A	4	173	1	2118	367	1620	11
BBS1072B	14	128	1	9309	374	545	16
BBS1073A	10	1	408	4229	82	112	3
BBS1074A	38	48	97	46	489	3478	13
BBS1075A	44	1	1	7	227	2694	4
BBS1075B	11	16	1	28	1200	499	16
BBS1077A	20	2	56	15	160	197	15
BBS1077B	28	18	126	28	80	85	19
BBS1078A	36	15	280	27	226	1561	45
BBS1079A	203	114	292	234	4177	2542	173
BBS1079B	33	1	91	1	240	61	11
BBS1083A	131	147	162	163	2071	2268	203
BBS1084A	16	1	564	2254	251	319	17
BBS1084B	5	10	199	619	204	1189	5
BBS1088A	28	11	59	2843	1398	7297	16
BBS1088B	44	25	192	34	72	519	15
BBS1092A	263	36	925	36	6702	9208	38
BBS1094A	44	1	57	8	21	73	18
BBS1095A	18	1	64	17	545	1381	19
BBS1095B	3	1	45	1	1	1	1
BBS1096A	33	24	60	38	37	57	37
BBS1096B	31	38	75	22	42	64	34
BBS1096C	14	1	40	1	10	43	18
BBS1099A	246	110	299	596	269	2298	91
BBS1099B	6	1	21	2110	193	159	6
BBS1104A	1	1	1	1	1224	1668	1
BBS1104B	38	1	11	1	30	496	9
BBS1104C	1	1	1	1	21	1	1
BBS1104D	7	1	1	10	24	479	14
BBS1106A	1	24	28	1975	136	915	1
BBS1108A	1	1	1	1	279	193	1
BBS1108B	1	1	1	1	1	11	1
BBS1109A	1	1	1	1	1	6	1
BBS1109B	1	1	1	3892	256	1033	1
BBS1110A	8	1	1	3932	177	1084	1
BBS1110B	57	1	1	1	130	410	1
BBS1111A	1	1	1	1	286	87	1
BBS1114A	1	1	1	1	549	498	1
BBS1114B	1	1	1	1	1	115	1
BBS1114C	17	1	1	1	144	612	1
BBS1114D	1	1	1	1	1	565	1
BBS1115A	1	1	1	1	1	10	1
BBS1115B	7	372	1	1	10710	1092	6
BBS1115C	1	1	1	1	1	1	1
BBS1116A	50	23	49	56	9231	5168	35
BBS1117A	1	8	1	1	1	1	1
BBS1117B	73	107	64	101	79	775	69
BBS1119A	145	36	276	60	229	14360	29
BBS1119B	69	37	61	37	420	479	7
BBS1119C	1	8	1	9	354	900	1
BBS1119D	17	5	15	22	2296	3538	10
BBS1121A	37	42	1	46	14	691	23
BBS1123A	3	15	251	18	42	203	3
BBS1123B	1	1	1	1	1	1	1
BBS1123C	18	20	16	17	11	25	11
BBS1123D	3	14	5	103	1	1	5
BBS1124A	65	7	15	7	757	4916	1
BBS1126A	135	37	96	5690	1452	3223	26
BBS1127A	28	48	1066	8432	945	3251	16
BBS1128A	79	45	1895	6005	1717	9131	31
BBS1129A	14	67	51	4190	508	1317	7
BBS1132A	102	15	107	18	1119	654	1
BBS1134A	126	80	290	72	1454	2063	11
BBS1134B	20	117	210	23	234	8870	5
BBS1134C	155	134	350	133	149	326	121
BBS1134D	54	30	31	36	221	1152	31
BBS1135A	331	139	530	180	2614	6542	127
BBS1136A	131	121	192	160	1893	12864	104
BBS1137A	179	157	177	138	3931	3372	136
BBS1139A	30	65	47	50	2825	2615	31
BBS1139B	9	12	12	250	5417	685	11
BBS1141A	119	89	989	54	61	132	100
BBS1142A	134	204	978	107	201	295	204
BBS1143A	18	30	1	42	591	48	25
BBS1143C	26	39	114	22	114	359	30
BBS1143D	16	23	77	1	27	21	16
BBS1143E	10	20	75	8	15	27	25
BBS1145A	56	12	355	23	31	800	8
BBS1145B	168	42	314	2063	142	4719	56
BBS1149A	73	75	4133	353	99	714	222
BBS1149C	2	13	5	545	77	118	7
BBS1150A	14	50	42	6844	101	727	160
BBS1151A	5	34	1	6165	321	926	82
BBS1151B	11	14	130	1	78	657	15
BBS1153A	1	20	1	9	122	1370	41
BBS1153B	165	48	136	26	697	3426	56
BBS1154A	1	17	278	1	387	782	6
BBS1154B	6	15	38	1	404	617	11
BBS1155A	3	30	19	1	753	386	18
BBS1155B	48	74	156	24	73	122	77
BBS1155C	7	22	40	1	94	59	14
BBS1155D	1	8	34	93	17	13	17
BBS1156A	11	20	23	1	130	169	23
BBS1158A	1	12	269	1	37	161	20
BBS1158B	46	54	241	18	171	1462	162
BBS1158C	1	18	1	1	7	406	4
BBS1158D	1	11	1	1	9	24	406
BBS1161A	69	32	260	3462	399	1715	62
BBS1161B	27	49	138	67	296	80	70
BBS1162A	57	74	158	89	3511	6796	136
BBS1162B	21	19	95	54	37	1939	40
BBS1162C	10	21	18	14	32	374	30
BBS1162D	19	13	46	4647	8	127	28
BBS1162E	154	166	384	185	418	3191	181
BBS1163A	1	9	440	1019	584	3887	30
BBS1164B	23	44	71	26	162	181	48
BBS1164C	11	8	37	30	123	44	20
BBS1164D	35	44	48	418	196	101	49
BBS1165A	116	41	187	57	357	590	83
BBS1165B	29	29	96	47	52	258	51
BBS1165C	61	27	140	53	132	373	38
BBS1165D	46	145	84	60	134	273	94
BBS1165E	38	29	17	50	680	180	45
BBS1170A	17	22	60	10	327	318	25
BBS1170B	10	21	1	34	111	787	24
BBS1171A	119	53	144	73	6156	998	85
BBS1172A	42	23	68	151	205	31	25
BBS1172B	16	24	33	39	2168	1739	26
BBS1172C	2	5	1	1	21	31	12
BBS1172D	10	6	31	26	15	20	9
BBS1172E	28	18	116	37	96	358	33
BBS1174A	12	2	31	27	334	1246	35
BBS1174B	15	7	4	3	485	947	22
BBS1174C	11	14	35	4	2511	19049	26
BBS1174D	2	7	1	5	831	1449	10
BBS1176A	23	37	1	39	73	709	35
BBS1176B	500	40	106	3367	1244	2614	62
BBS1176C	39	16	63	11	755	325	9
BBS1176D	386	138	111	149	2036	1438	171
BBS1177A	159	32	94	40	927	437	35
BBS1179A	1	9	1	7	9	162	3
BBS1180A	114	8	1	28	358	98	1
BBS1186A	399	14	232	9	848	4601	10
BBS1186B	12	13	1	9	3	22	1
BBS1186C	10	13	1	15	13	23	10
BBS1188A	263	19	162	2358	538	1141	92
BBS1190A	216	21	108	3684	71	435	23
BBS1191A	23	17	482	8	42	53	10
BBS1191B	26	23	1	30	180	928	29
BBS1192A	1	28	1	16	2017	1373	57
BBS1192B	11	19	20	11	82	45	8
BBS1192C	53	63	1	68	574	691	61
BBS1192D	33	49	40	35	303	126	77
BBS1193A	39	28	1	22	614	336	30
BBS1194A	12	11	1	1248	88	27	9
BBS1195A	1376	40	183	1201	2269	4677	89
BBS1196A	186	46	91	4417	976	1270	135
BBS1197A	29	30	53	25	838	68	87
BBS1198A	49	23	80	27	224	697	24
BBS1200A	20	42	62	55	92	141	15
BBS1200B	114	15	97	470	71	237	12
BBS1200C	188	47	345	53	2699	187	61
BBS1200D	74	15	32	17	507	117	185
BBS1200E	57	38	40	32	284	132	46
BBS1202A	64	31	50	1615	4901	19348	24
BBS1204A	272	68	167	52	674	681	65
BBS1205A	1100	190	314	192	7973	5472	180
BBS1205B	2146	39	219	2492	5062	3542	28
BBS1206A	25	9	43	10	809	972	2
BBS1207A	53	53	1	77	398	435	36
BBS1207B	12	1	1	81	116	187	1
BBS1209A	227	2	1	1	3227	1501	6
BBS1210A	32	15	1	19	1710	2647	21
BBS1210B	141	56	822	59	78	77	90
BBS1210C	108	129	259	1786	218	133	125
BBS1211A	82	18	1	13	570	2636	24
BBS1211B	218	51	347	41	2101	4607	67
BBS1211C	283	23	35	25	833	3593	20
BBS1211D	5	10	1	8	1380	902	4
BBS1211E	11	1	30	1	28	21	4
BBS1214A	1891	47	1501	59	1286	795	56
BBS1216A	110	7	223	11	374	769	8
BBS1217A	59	36	1080	88	1455	2818	167
BBS1217B	125	53	99	51	585	788	65
BBS1218A	56	17	68	19	4498	702	19
BBS1218B	51	29	68	34	3146	3620	43
BBS1218C	62	31	145	35	143	683	38
BBS1219A	336	57	140	60	1611	919	66
BBS1220A	175	19	89	3561	84	2877	57
BBS1222A	109	50	297	64	687	1887	54
BBS1222B	148	18	133	30	53	99	52
BBS1222C	33	25	59	29	257	109	29
BBS1223A	41	20	5219	1536	38	675	17
BBS1223B	84	21	163	23	151	239	21
BBS1224A	19	10	360	2275	106	763	18
BBS1224B	27	28	61	36	217	245	23
BBS1225A	743	18	897	28	664	1444	62
BBS1225B	638	136	269	160	1048	2813	131
BBS1225C	77	21	85	33	323	140	36
BBS1231A	399	199	228	3219	268	2233	198
BBS1231B	33	22	54	24	239	126	26
BBS1235A	150	55	234	66	214	739	66
BBS1236A	203	40	70	4099	320	2214	484
BBS1236C	28	15	1	11	64	104	14
BBS1236D	258	69	313	74	260	467	68
BBS1241A	14	6	202	321	1	146	15
BBS1241B	93	35	77	48	57	889	37
BBS1242A	128	12	88	16	563	265	13
BBS1244A	43	22	222	23	223	46	18
BBS1246A	277	135	272	2273	1436	1233	199
BBS1246B	36	8	97	2043	15	288	14
BBS1247A	111	33	163	42	1549	1543	78
BBS1247B	5	5	77	3	26	47	8
BBS1247C	28	23	69	18	200	343	31
BBS1248A	26	10	64	16	391	199	25
BBS1248B	5	25	1	22	258	481	25
BBS1248C	8	7	57	8	7	42	8
BBS1248D	11	9	37	9	1	44	9

## Sheet: S2
Sample ID	Campylobacter jejuni	Toxoplasma gondii	Helicobacter pylori	Hepatitis A virus	Norovirus GII.4 (VA387)	Norovirus GI.1 (Norwalk)	Control
BBS0003C	93	164	116	107	1381	219	83
BBS0009A	86	133	47	62	126	167	26
BBS0009B	58	86	110	56	1372	171	31
BBS0010A	45	94	9	14	483	892	7
BBS0014A	231	375	142	71	3234	8611	25
BBS0014B	31	66	21	65	136	30	5
BBS0015A	15	33	51	17	5	11	7
BBS0015B	157	131	42	42	11	38	17
BBS0015C	14	44	13	11	3	8	2
BBS0015D	60	125	71	42	197	215	29
BBS0016A	207	105	213	737	224	372	84
BBS0017A	198	1478	154	41	752	1433	14
BBS0017B	18	109	7	30	220	177	8
BBS0020A	30	45	24	20	1044	74	5
BBS0025A	12	7	17	19	142	77	12
BBS0025B	1	1	1	1	1	1	1
BBS0026A	1	1	1	1	1	1	1
BBS0026B	1	1	1	1	1	1	1
BBS0027A	8	18	117	14	79	145	36
BBS0030A	23	72	553	1011	90	1239	11
BBS0031A	23	159	4	11	121	2665	4
BBS0033A	87	75	93	2571	13	51	13
BBS0033B	53	162	49	644	40	469	3
BBS0034A	86	62	70	60	518	370	34
BBS0037B	60	71	58	54	135	533	27
BBS0038A	12	53	15	20	169	801	7
BBS0038B	35	26	30	10	138	1173	2
BBS0038C	117	119	129	124	939	111	148
BBS0039A	79	142	1387	3787	613	10031	23
BBS0039B	65	215	4762	3087	21	450	9
BBS0039C	96	129	1	43	348	5428	18
BBS0039D	11	69	1	14	21	54	6
BBS0040A	363	324	562	2454	48	894	21
BBS0040B	12	4609	1	2216	1698	2564	5
BBS0040D	24	38	2234	24	542	1840	11
BBS0040E	10	14	1	111	7	33	4
BBS0042A	83	812	1171	89	6632	18145	18
BBS0042B	39	99	4396	33	87	895	16
BBS0042C	184	266	266	302	3230	220	246
BBS0043B	122	54	51	78	404	2638	55
BBS0044A	14	35	671	773	436	180	7
BBS0044B	68	67	35	64	1764	2966	38
BBS0044C	55	715	1821	3524	757	1000	33
BBS0044D	7	1	1	10	17	11	3
BBS0045A	20	42	739	16	20	361	3
BBS0048B	15	5	1	11	75	49	4
BBS0048C	3	1	1	220	8	51	2
BBS0051B	245	48	50	39	283	3096	12
BBS0054A	177	110	6170	70	496	311	19
BBS0054B	105	77	8	645	66	441	9
BBS0054C	43	1	1	6	490	22	3
BBS0055B	360	102	3526	68	143	137	16
BBS0055C	48	20	44	65	1144	2024	21
BBS0056A	37	69	20	37	3992	176	19
BBS0056B	59	12	585	50	15	38	15
BBS0056C	115	79	89	110	68	121	80
BBS0057A	19	583	195	1081	90	736	3
BBS0057B	23	54	36	26	114	2549	9
BBS0057C	17	130	63	13	150	43	2
BBS0057D	1	21	20	12	258	316	1
BBS0058A	72	66	1678	52	963	2003	20
BBS0058B	190	145	136	123	2037	213	97
BBS0058C	45	120	70	41	99	145	18
BBS0059A	73	93	517	1081	132	495	31
BBS0059B	37	70	182	604	147	396	39
BBS0059D	5	75	495	18	231	89	5
BBS0059E	2	32	13	13	334	193	4
BBS0060A	1	17	182	12	516	60	9
BBS0061A	11	28	52	17	11	9	7
BBS0061B	7	87	11	10	148	17	2
BBS0061C	20	34	42	38	404	335	28
BBS0062A	4	21	10	694	32	442	1
BBS0063A	13	24	52	1970	93	103	2
BBS0064A	17	25	436	24	18	468	3
BBS0065A	33	81	1536	1920	790	6215	24
BBS0066A	101	31	36	30	954	201	13
BBS0067A	58	267	1481	2366	114	3926	27
BBS0068B	34	55	2401	29	153	793	8
BBS0068C	1	1	5	5	29	44	1
BBS0069B	19	23	11	16	1266	6886	11
BBS0069C	19	82	34	25	986	569	5
BBS0069D	8	9	4	11	1577	230	2
BBS0070A	107	41	708	686	664	3609	22
BBS0070B	9	16	325	12	309	264	2
BBS0070C	5	42	4	7	152	26	1
BBS0070D	6	91	15	17	58	26	4
BBS0071A	22	6	22	21	133	1790	9
BBS0073A	94	49	24	1254	280	2393	11
BBS0074A	22	54	14	15	15	33	4
BBS0075A	20	54	25	4413	155	320	3
BBS0075B	5	139	6	10	8	473	3
BBS0076A	26	77	28	26	117	1473	8
BBS0076B	135	89	30	25	1623	4818	6
BBS0080A	12	63	368	577	45	233	1
BBS0080B	19	69	56	30	24	107	7
BBS0080D	36	69	2791	1162	146	874	5
BBS0082A	17	44	35	1363	6	373	2
BBS0083A	13	34	17	55	494	767	9
BBS0086A	158	119	2015	175	114	1252	106
BBS0087A	35	78	73	2684	297	1300	11
BBS0088A	50	35	16	21	245	90	7
BBS0089A	28	40	1824	97	8	141	4
BBS0090B	15	28	637	14	195	1287	5
BBS0090C	29	74	36	17	167	52	5
BBS0094A	23	44	9	11	263	2281	3
BBS0096A	6	31	1	1138	965	4003	5
BBS0096B	11	28	10	19	122	301	6
BBS0096C	3	30	3	5	94	617	1
BBS0097B	91	110	103	83	260	538	24
BBS0099A	14	29	10	16	3365	19469	3
BBS0100A	70	40	42	26	590	51	8
BBS0102A	369	37	46	28	132	86	9
BBS0104B	1	14	1	10	58	776	3
BBS0104D	6	10	4	6	2	6	2
BBS0105A	45	56	22	16	312	209	2
BBS0105B	43	194	4	4	1	504	1
BBS0105C	25	121	65	27	74	42	13
BBS0108A	6	8	29	1	272	14	1
BBS0108B	1	22	1	1	333	4	1
BBS0110A	4	7	1	8	154	334	3
BBS0112A	19	1	1	3	1	38	1
BBS0116A	377	32	22	25	255	1139	30
BBS0116B	63	37	52	33	20	132	13
BBS0116C	27	57	62	29	12	62	16
BBS0116D	29	91	75	45	24	236	18
BBS0116E	9	12	8	9	7	74	3
BBS0118A	7	1	1	3	138	689	1
BBS0118B	1	124	1	2	205	210	1
BBS0118C	1	9	2	2	199	24	1
BBS0118D	1	1	1	1	92	21	1
BBS0119A	11	1	1	4	187	1020	1
BBS0119B	2	27	1	2	293	76	1
BBS0119C	8	17	6	12	141	36	4
BBS0121A	135	69	58	36	11	57	18
BBS0122A	57	46	54	29	41	759	8
BBS0123A	55	1	1	1289	4	1440	1
BBS0125A	6	37	4	358	126	820	3
BBS0126A	36	437	586	132	148	404	3
BBS0133A	28	16	2209	8	113	471	3
BBS0133B	7	15	11	10	471	126	2
BBS0133C	35	45	36	12	64	58	7
BBS0134A	49	1082	3516	18	32	1269	9
BBS0138A	31	33	58	46	48	528	46
BBS0140A	39	100	28	34	1385	7122	7
BBS0140B	27	55	36	22	32	122	6
BBS0140C	15	9	13	10	5	23	2
BBS0141A	68	138	68	51	401	105	36
BBS0141B	7	18	1	2061	56	385	5
BBS0142A	55	256	1172	44	286	1182	22
BBS0142B	44	101	1933	45	229	664	22
BBS0142C	19	3784	1	22	121	172	11
BBS0142D	11	946	1	288	39	504	8
BBS0147A	24	13	1133	2557	16	453	6
BBS0147B	449	467	16698	2190	6905	3869	132
BBS0147C	63	111	1527	1263	8	134	6
BBS0147D	19	445	406	2445	49	110	11
BBS0147E	6	7	391	789	7	88	4
BBS0148A	41	73	551	433	254	2310	31
BBS0148B	15	52	1	14	195	751	6
BBS0148C	19	46	1	17	464	57	10
BBS0148D	1	8	1	1	14	10	1
BBS0151A	50	1	19	25	250	183	13
BBS0151B	54	109	53	1860	91	179	32
BBS0151C	24	12	1	22	1395	62	13
BBS0151D	24	80	1	21	2235	60	10
BBS0152A	41	75	37	42	21	21	19
BBS0157A	6	1	23	1	390	5341	5
BBS0157B	3	1	1	3	241	505	4
BBS0157C	10	95	10	10	78	15	4
BBS0157D	13	105	24	18	58	346	9
BBS0158A	21	90	5	26	2837	14399	6
BBS0159A	54	244	438	64	386	506	15
BBS0161A	22	80	3231	1851	305	899	7
BBS0161B	19	82	1407	684	187	769	2
BBS0164A	33	337	45	37	318	530	16
BBS0165A	49	121	326	14	424	83	5
BBS0165B	9	41	44	10	45	21	2
BBS0165C	7	73	6	8	232	50	4
BBS0166A	53	67	47	45	431	202	16
BBS0166B	37	48	18	16	32	583	4
BBS0166C	60	111	45	60	382	122	19
BBS0166D	37	60	34	39	54	95	22
BBS0167A	19	59	12	20	12	237	10
BBS0171A	286	43	111	32	111	708	10
BBS0174A	103	207	3386	2756	28	663	21
BBS0177A	91	114	94	98	161	199	65
BBS0178A	25	80	211	39	1213	175	19
BBS0178B	49	515	52	66	567	166	29
BBS0178C	30	47	19	31	144	87	19
BBS0178D	61	134	204	86	359	125	75
BBS0180A	39	73	29	24	393	1862	10
BBS0183A	77	216	1078	56	859	2147	34
BBS0184A	25	137	36	51	90	791	10
BBS0185A	78	150	74	1621	215	2368	29
BBS0185C	5	96	18	20	9	11	6
BBS0185D	47	73	46	62	1320	32	25
BBS0185E	129	163	107	71	41	62	30
BBS0185F	49	118	41	35	12	20	12
BBS0186A	20	76	307	1644	25	1046	12
BBS0187A	23	135	148	849	17	168	10
BBS0188A	1	51	49	85	15	181	4
BBS0189A	21	108	777	19	3520	2204	7
BBS0189C	5	55	11	17	63	33	7
BBS0189D	27	111	37	36	27	29	18
BBS0190B	67	131	109	93	1179	124	52
BBS0190C	123	183	166	189	409	186	128
BBS0191A	1	35	1	6	25	267	2
BBS0191C	3	48	7	11	594	7	3
BBS0191D	8	551	8	23	2016	43	7
BBS0192A	297	215	277	337	776	208	400
BBS0193A	52	223	1663	1632	816	4407	26
BBS0193B	44	59	1051	29	1577	16149	15
BBS0193C	90	130	43	74	2752	14346	30
BBS0196A	22	59	1959	25	858	2147	13
BBS0196B	18	47	311	17	818	87	6
BBS0197A	216	86	40	51	665	6618	22
BBS0197B	13	61	543	10	318	502	3
BBS0199A	62	106	1661	2513	570	4089	98
BBS0201A	47	6	7	20	43	90	12
BBS0201B	3	1	18	12	6	12	3
BBS0201C	51	241	24	47	448	5029	24
BBS0207A	35	1	1	20	1062	174	13
BBS0208A	149	6	1091	2902	41	937	19
BBS0208B	3	8	1	14	706	1033	8
BBS0209A	104	11	19	3956	2355	437	22
BBS0209B	48	902	80	51	789	1899	21
BBS0209C	23	9	31	38	73	208	23
BBS0210A	31	16	142	492	61	239	13
BBS0210B	12	10	177	3760	119	1188	20
BBS0212A	30	1	624	43	16	16	15
BBS0213A	1	1	97	11	52	1333	4
BBS0214A	74	1	2916	33	45	278	19
BBS0214B	1	1	1	13	370	1567	5
BBS0214C	10	1	1	28	1843	7146	12
BBS0214D	3	1	1	19	77	7666	8
BBS0215A	19	1	5	35	82	117	33
BBS0215B	127	1	32	48	288	1556	19
BBS0215C	5	1	1	16	17	47	11
BBS0217A	31	1	83	1344	78	849	23
BBS0219A	60	1	890	24	153	1969	19
BBS0219B	13	88	1	5	430	232	4
BBS0219C	139	310	203	209	666	422	167
BBS0219E	109	139	106	73	288	583	52
BBS0220A	22	93	9	20	20	24	11
BBS0220B	41	78	23	51	189	64	27
BBS0220D	42	99	20	38	26	50	22
BBS0225A	14	45	9	16	49	402	10
BBS0225B	8	30	2	5	7	15	3
BBS0225C	9	42	116	13	73	32	6
BBS0225D	10	68	1	12	59	28	7
BBS0226A	49	79	479	24	5864	219	10
BBS0229A	2115	135	141	105	973	5102	63
BBS0230A	18	329	436	28	821	5793	15
BBS0231B	4	36	1	10	120	7	5
BBS0235A	1	1	1	1	1	1	1
BBS0235B	1	1	1	1	1	1	1
BBS0238A	51	48	25	37	213	63	11
BBS0239A	5	23	3	10	6	7	5
BBS0240A	29	71	30	16	22	21	9
BBS0240B	9	24	3	8	125	985	6
BBS0240D	8	34	1	13	322	26	8
BBS0240E	31	53	52	20	13	13	13
BBS0242A	22	41	20	22	131	64	10
BBS0242B	11	17	65	6	78	136	5
BBS0242C	5	30	3	6	391	36	6
BBS0242D	11	1	13	6	48	22	6
BBS0242E	8	26	1	12	75	28	6
BBS0244A	174	162	63	60	1030	9730	48
BBS0245A	52	84	47	41	1532	259	18
BBS0246A	40	157	195	28	403	3979	9
BBS0246B	117	142	8608	77	917	1387	41
BBS0247A	13	70	19	85	215	166	6
BBS0249A	20	139	121	352	134	731	18
BBS0249B	34	74	29	26	446	1620	11
BBS0249D	7	116	3	13	33	10	7
BBS0250A	114	160	99	71	893	166	43
BBS0251A	47	71	53	41	162	996	24
BBS0253A	28	46	13	96	840	43	18
BBS0253C	11	33	14	20	22	27	8
BBS0253D	13	44	19	28	38	30	13
BBS0254A	60	90	47	1953	16	30	12
BBS0254B	615	1024	598	1882	1291	6842	191
BBS0255A	204	258	1077	83	1898	2429	31
BBS0255C	19	32	29	26	30	24	13
BBS0255D	20	31	21	21	19	20	11
BBS0256A	42	234	91	32	18	123	13
BBS0256B	25	10	18	12	135	374	9
BBS0256C	36	111	64	41	153	73	18
BBS0256D	17	62	37	23	298	48	15
BBS0258A	34	47	39	34	124	80	15
BBS0258B	26	76	33	27	191	776	14
BBS0259A	222	428	56	60	55	131	49
BBS0260A	50	15	286	24	358	6179	11
BBS0260C	12	16	9	14	519	2583	9
BBS0261A	41	30	4	28	442	1431	39
BBS0262A	38	3	1	69	17	113	6
BBS0262B	11	6	36	18	31	76	25
BBS0263A	36	2	35	11	488	700	9
BBS0263B	20	3	149	5	16	53	4
BBS0264A	25	91	20	34	10168	2667	17
BBS0265A	709	21	139	22	873	955	26
BBS0266A	105	527	102	46	998	3672	17
BBS0266B	78	83	30	39	114	325	16
BBS0267A	123	141	52	63	3371	1506	23
BBS0267B	28	105	5	10	842	72	2
BBS0267C	13	22	1	12	11	15	3
BBS0267D	87	81	74	72	5941	1232	37
BBS0267E	74	74	42	1446	559	3416	17
BBS0268A	34	109	35	37	26	127	19
BBS0268B	13	50	17	12	240	55	6
BBS0268C	109	88	43	33	120	1244	17
BBS0268D	292	95	72	64	4117	25934	38
BBS0268E	14	77	3	23	236	85	7
BBS0268F	11	39	5	17	66	29	4
BBS0269A	118	142	28	1524	1029	2756	10
BBS0269B	59	89	43	33	725	923	17
BBS0269C	54	75	13	28	762	35	12
BBS0269D	29	66	14	17	61	370	6
BBS0270A	17	59	11	20	281	31	8
BBS0272B	56	64	1349	26	402	299	11
BBS0272C	55	93	76	46	268	3545	26
BBS0274B	58	59	3	11	36	229	6
BBS0275A	116	79	51	59	784	1918	26
BBS0275B	28	103	25	21	40	115	9
BBS0275C	3	17	1	1	54	60	1
BBS0276A	80	63	39	43	99	117	22
BBS0277B	69	118	452	23	197	3179	7
BBS0278A	118	59	37	38	239	825	11
BBS0281A	48	121	20	33	1720	1558	12
BBS0283A	133	55	59	1977	973	4493	24
BBS0283B	8	17	1	18	10	90	8
BBS0287A	51	1	1	21	1607	20334	17
BBS0287B	8	45	1	13	148	57	7
BBS0287C	2	15	1	10	33	24	5
BBS0288A	126	129	33	1456	1061	2910	13
BBS0288B	57	33	37	38	836	901	22
BBS0289A	34	23	1	13	801	24	7
BBS0289B	24	5	1	16	62	357	4
BBS0294B	66	76	754	69	363	156	13
BBS0294C	23	27	21	18	263	3882	14
BBS0295A	3	1	1	16	76	532	9
BBS0296A	1	10	1	1	12	143	3
BBS0296B	16	4	1	17	316	851	9
BBS0296C	1	22	1	10	89	114	5
BBS0298A	14	1	1	3	50	32	2
BBS0299A	36	1	11	29	39	934	16
BBS0301A	29	36	106	17	50	779	5
BBS0302A	42	33	79	700	29	4420	8
BBS0303A	20	209	24	34	91	108	14
BBS0303B	31	55	6	2185	62	487	7
BBS0304A	24	18	2102	1705	1122	1767	10
BBS0305A	150	41	1188	75	458	3474	52
BBS0305B	290	14	43	41	825	2167	22
BBS0305C	340	165	312	322	1894	6781	284
BBS0306A	52	30	45	45	515	690	25
BBS0306B	23	37	25	34	89	81	12
BBS0307A	73	62	30	47	846	1997	29
BBS0307B	472	63	71	66	38	639	34
BBS0308A	223	282	246	299	172	986	25
BBS0310A	71	184	1441	91	680	10624	44
BBS0310B	163	199	191	196	449	1171	162
BBS0312B	25	23	5	23	578	186	14
BBS0313A	24	21	3	713	27	868	6
BBS0313B	82	83	53	1278	32	1218	9
BBS0314A	8	10	43	12	172	1341	19
BBS0315A	21	44	34	1062	145	272	12
BBS0315B	27	50	23	433	1426	350	18
BBS0316B	31	65	489	50	28	45	27
BBS0316C	138	93	53	90	47	61	37
BBS0318A	10	21	1	640	178	563	3
BBS0320B	4	8	1	11	36	26	1
BBS0321A	938	291	2494	5183	8730	15946	112
BBS0321B	74	123	53	49	1148	3925	27
BBS0323A	34	64	32	35	50	3404	13
BBS0323B	1380	175	212	47	2545	1260	28
BBS0325A	61	69	71	61	183	91	42
BBS0326A	75	149	16	27	1464	2268	10
BBS0327A	33	36	27	7	243	462	6
BBS0329A	15	55	4	5	681	25	5
BBS0329B	133	99	48	37	624	1766	20
BBS0329C	10	52	11	11	207	50	5
BBS0330A	16	582	1	21	25	30	19
BBS0332B	30	47	52	23	21	389	10
BBS0334A	45	231	33	28	234	627	12
BBS0334B	11	148	63	10	192	86	5
BBS0335A	47	39	25	20	133	1391	6
BBS0335B	11	1	1	13	78	757	6
BBS0335C	12	38	8	7	173	415	3
BBS0335D	4	21	1	5	194	44	1
BBS0336A	48	67	55	26	552	849	11
BBS0337A	72	71	6	22	118	1463	9
BBS0337B	90	44	11	14	20	56	5
BBS0337C	3	67	1	5	9	15	4
BBS0338A	117	109	508	95	280	1718	68
BBS0338B	25	54	18	20	44	659	7
BBS0338C	87	104	106	107	404	146	113
BBS0338D	21	26	7	303	36	647	11
BBS0339A	11	52	342	235	337	4633	3
BBS0340A	48	48	2686	49	140	441	38
BBS0341A	684	87	67	53	283	2191	41
BBS0342A	216	167	452	907	422	2093	23
BBS0344A	14	5	10	5	207	2446	6
BBS0345A	14	32	25	8	56	464	7
BBS0351A	23	57	5	26	883	35	15
BBS0352A	57	131	2410	372	47	1537	47
BBS0352B	50	752	31	35	35	56	16
BBS0353A	305	878	1235	4816	508	6286	24
BBS0354A	28	319	17	37	207	831	8
BBS0355A	27	63	23	25	44	215	5
BBS0356B	13	52	1	8	705	577	4
BBS0356C	27	135	287	24	145	3867	12
BBS0357A	21	1021	20	2783	139	654	5
BBS0358A	48	81	137	55	229	1906	29
BBS0359A	32	125	667	36	20	442	11
BBS0362A	76	399	30	28	7923	704	7
BBS0362B	23	142	32	25	397	109	7
BBS0362C	5	30	2	4	2274	172	3
BBS0365A	247	96	236	182	531	1648	99
BBS0365B	202	123	99	86	1146	14175	58
BBS0370A	11	50	838	11	167	43	4
BBS0372B	53	19	1142	241	976	2822	5
BBS0373A	120	95	152	98	509	217	84
BBS0375B	35	127	27	34	686	1692	15
BBS0375C	9	51	9	13	134	19	3
BBS0377B	50	87	50	65	419	1919	37
BBS0380A	54	26	779	23	443	427	8
BBS0380B	44	69	47	40	1457	178	18
BBS0380C	11	48	7	10	200	21	5
BBS0380D	15	37	8	22	1017	34	5
BBS0381C	6	1	1	17	502	20	4
BBS0381D	17	45	12	29	119	726	14
BBS0382A	24	34	9	11	66	32	3
BBS0382B	12	30	8	1531	27	17	3
BBS0382C	32	90	24	38	274	69	22
BBS0382D	6	28	1	9	82	31	2
BBS0383A	17	165	1044	41	746	2405	6
BBS0384A	11	48	31	1285	2529	151	4
BBS0385A	24	19	3	24	1094	893	11
BBS0389A	23	1	22	38	18	47	18
BBS0391A	109	99	170	105	325	950	74
BBS0394A	47	31	25	41	983	244	19
BBS0397A	12	1	1	15	160	1941	8
BBS0397B	41	21	12	29	1860	1059	5
BBS0397C	31	74	34	44	2475	80	17
BBS0398A	78	9	5	18	6792	66	6
BBS0399A	15	1	10	13	20	287	7
BBS0400A	70	201	56	1624	130	2472	33
BBS0400B	535	387	230	215	819	2653	107
BBS0400C	105	114	101	122	126	475	54
BBS0401A	437	83	29	39	19	180	13
BBS0402B	58	68	482	387	64	133	23
BBS0403A	18	147	12	19	266	2569	6
BBS0403B	27	44	19	21	10	63	4
BBS0403D	15	147	16	9	285	501	4
BBS0405A	7	44	3	17	44	99	2
BBS0405B	26	20	5	6	431	621	1
BBS0405C	21	43	30	23	11	62	14
BBS0405D	10	23	6	14	35	67	4
BBS0405E	2	18	1	8	1	6	4
BBS0405F	3	42	14	10	18	4	3
BBS0406A	47	33	34	25	98	36	3
BBS0406B	32	64	345	19	461	92	2
BBS0408A	61	151	28	524	230	5294	7
BBS0408B	83	123	26	1069	703	5353	8
BBS0410A	73	26	52	404	183	1458	47
BBS0412A	75	60	38	1322	5	50	5
BBS0412B	12	25	20	1957	338	717	2
BBS0412C	12	27	16	15	26	12	3
BBS0413A	35	20	39	32	298	48	16
BBS0415A	1	1	2	6	1	1	1
BBS0416A	10	29	8	9	272	529	1
BBS0416B	9	31	46	12	329	26	3
BBS0416C	7	20	6	15	1770	57	4
BBS0418A	23	16	6	18	218	7177	6
BBS0419A	13	10	1	11	142	210	4
BBS0419B	13	1	1	11	92	38	7
BBS0419C	9	43	1	3	17	577	3
BBS0422A	3	68	1	1	4	185	1
BBS0423A	16	29	5	8	3	7	3
BBS0423B	14	215	1	10	12	11	3
BBS0426A	6	33	1	4	193	10	1
BBS0426B	17	62	1	8	90	33	3
BBS0428B	4	2	52	322	7	7	12
BBS0429A	67	113	840	71	47	192	45
BBS0429B	16	37	1	10	2	7	3
BBS0429C	93	109	46	48	313	73	23
BBS0430A	68	79	26	30	1896	185	8
BBS0430C	7	53	1	12	166	15	6
BBS0430D	12	140	1	15	48	31	7
BBS0432A	188	80	3280	31	1794	4014	14
BBS0433A	23	60	29	12	248	254	3
BBS0434A	12	21	1	3	198	13	5
BBS0434B	18	32	6	701	215	2508	4
BBS0435A	13	81	14	10	110	508	3
BBS0436A	6	20	1	6	4884	135	2
BBS0436B	47	145	135	29	287	118	11
BBS0436C	20	84	27	31	14	21	12
BBS0436D	88	42	1595	19	777	724	8
BBS0437A	41	104	2762	29	1897	2483	13
BBS0437B	159	68	2604	102	11311	9534	55
BBS0437C	1	13	1	21	1	18	1
BBS0438A	15	73	2	13	6	61	6
BBS0438D	46	74	34	48	162	1358	28
BBS0441B	1	1	1	4	1	99	4
BBS0443A	42	16	506	351	39	544	8
BBS0443B	32	35	30	27	1034	623	19
BBS0444A	15	1	1	13	101	3600	4
BBS0444B	12	1	1	13	72	711	6
BBS0444C	6	62	17	14	168	352	7
BBS0444D	1	5	1	2	62	397	3
BBS0445A	5	16	669	14	200	6070	5
BBS0445B	1	11	1	6	1194	228	5
BBS0447A	7	1	219	15	10	78	9
BBS0447B	28	7	1	6	93	252	8
BBS0448A	43	26	34	40	13	133	13
BBS0448B	2	15	1	6	206	629	4
BBS0448C	24	1	6	12	88	1742	4
BBS0450A	64	43	14052	1733	66	1818	19
BBS0453A	6	1	1	3	1	4	4
BBS0453B	15	5	909	852	172	2427	9
BBS0455A	40	1	12	29	221	3745	15
BBS0455B	12	1	12	10	227	71	3
BBS0455C	5	1	1	15	295	14	7
BBS0455D	1	1	1	10	98	6	3
BBS0456A	39	9	32	20	481	1005	15
BBS0456B	503	108	45	40	6620	63	21
BBS0456C	6	1	1	432	137	22	13
BBS0458A	36	78	1350	2016	428	514	19
BBS0458B	351	198	8325	58	386	2581	17
BBS0458C	104	101	119	89	272	297	48
BBS0459A	294	395	224	250	2257	1680	176
BBS0459B	46	215	2049	30	453	7286	11
BBS0459C	1	49	6	2	2	1	1
BBS0459D	42	60	26	26	2515	217	15
BBS0461A	241	363	119	63	1022	218	21
BBS0462A	23	40	25	26	1021	1031	7
BBS0462B	40	51	26	37	288	198	25
BBS0462C	14	48	17	19	28	20	9
BBS0462D	47	88	28	38	325	274	15
BBS0462E	8	42	11	12	49	41	3
BBS0463A	99	164	114	2448	161	174	99
BBS0465A	32	83	24	55	233	177	13
BBS0466A	486	60	292	873	307	1220	24
BBS0467A	100	83	43	49	810	55	30
BBS0468A	29	1	29	28	271	900	14
BBS0469A	75	14	57	25	36	105	21
BBS0470A	49	347	53	58	1206	3292	17
BBS0471A	79	77	63	66	843	13569	31
BBS0471B	58	131	47	2470	3017	5488	21
BBS0471C	43	44	38	45	865	164	34
BBS0471D	31	49	40	35	1254	88	12
BBS0471E	16	78	22	26	59	24	17
BBS0471F	18	84	19	26	48	27	16
BBS0472B	40	34	364	29	113	1842	11
BBS0473A	267	66	74	52	4100	5593	18
BBS0473B	78	83	479	59	270	109	17
BBS0473C	116	116	109	125	494	261	104
BBS0473D	21	34	17	17	910	46	6
BBS0473E	30	36	31	31	219	51	18
BBS0475A	211	166	2942	218	463	2414	158
BBS0476A	33	96	31	23	61	961	10
BBS0477A	27	123	32	35	1243	583	12
BBS0480A	41	48	35	28	68	3634	6
BBS0481A	31	131	46	43	226	528	14
BBS0484C	29	80	31	39	70	68	30
BBS0484D	11	218	13	12	46	211	4
BBS0485A	59	63	2550	29	478	1561	14
BBS0485B	46	223	93	39	2584	45	19
BBS0485C	124	150	110	52	1082	891	30
BBS0485D	23	68	18	26	4688	260	15
BBS0486A	65	165	59	56	56	170	24
BBS0488A	152	202	61	57	903	1833	22
BBS0488B	22	54	18	3820	48	1592	22
BBS0488C	24	67	23	22	205	57	7
BBS0488D	24	144	33	29	345	61	10
BBS0489A	69	104	92	77	327	266	52
BBS0490B	38	86	50	48	288	61	15
BBS0490C	21	37	7	19	2039	36	6
BBS0490D	29	26	512	21	254	55	9
BBS0497A	27	40	8	7	134	1529	6
BBS0498A	38	417	37	22	1935	75	15
BBS0499A	49	52	42	41	3717	367	19
BBS0503A	161	618	257	1824	699	9555	27
BBS0504A	119	103	62	82	2198	11131	30
BBS0506A	23	30	303	848	167	79	10
BBS0508A	16	38	434	21	150	124	9
BBS0509A	68	26	51	54	635	122	21
BBS0513A	223	80	402	75	77	130	77
BBS0513B	37	40	36	54	31	53	22
BBS0514A	40	40	14	24	137	385	17
BBS0516A	181	75	63	109	498	668	59
BBS0517A	21	64	444	9	11	14	5
BBS0517B	55	56	48	45	29	39	29
BBS0518B	106	115	15	29	177	3183	18
BBS0519A	43	78	34	38	167	4629	19
BBS0521A	35	13	32	166	7	113	11
BBS0521B	103	235	366	780	201	641	27
BBS0521C	10	311	6	18	4	582	12
BBS0523A	115	124	669	59	35	152	45
BBS0524A	15	18	3	9	8	355	12
BBS0524B	66	44	21	55	31	71	32
BBS0524C	14	12	4	3	512	42	8
BBS0525A	62	75	133	3856	2027	5769	28
BBS0525B	15	28	127	15	2263	13058	5
BBS0526A	155	134	282	4588	5010	17826	21
BBS0527A	103	174	203	1669	1131	93	9
BBS0528A	39	108	58	781	190	181	11
BBS0529A	26	48	25	434	47	369	1
BBS0531A	38	144	43	30	289	810	17
BBS0532A	51	96	7046	2857	389	1632	10
BBS0532B	19	100	1	12	40	4288	14
BBS0535A	20	66	20	20	401	610	7
BBS0536A	48	138	27	27	1512	4548	6
BBS0537B	55	246	54	49	134	232	25
BBS0537C	36	125	13	71	31	29	16
BBS0540A	21	48	19	31	277	108	8
BBS0541A	2	5	12	6	1036	63	7
BBS0542A	17	48	17	17	1548	4440	4
BBS0543A	81	83	707	62	66	245	35
BBS0543B	29	72	32	29	17	61	12
BBS0543C	46	10	46	38	36	77	33
BBS0543D	42	1	42	50	48	57	37
BBS0544A	26	43	19	19	1590	3650	9
BBS0544B	26	85	34	30	68	172	7
BBS0544C	14	48	26	23	30	110	8
BBS0545A	56	45	43	26	23	4895	5
BBS0546A	43	24	15	14	549	129	5
BBS0547A	8	29	11	10	186	256	6
BBS0548A	135	138	114	135	94	287	92
BBS0548B	148	50	64	39	43	231	26
BBS0549A	76	63	92	58	439	9371	32
BBS0549B	157	129	521	81	381	1336	42
BBS0550A	67	105	53	1153	278	1209	13
BBS0550B	51	123	50	34	658	6396	10
BBS0550C	31	114	30	26	17	91	12
BBS0550D	34	235	729	1334	87	967	6
BBS0550E	25	120	456	2268	130	2744	2
BBS0550F	71	85	108	18	702	71	4
BBS0550G	24	64	17	26	267	175	10
BBS0550H	21	91	18	24	62	376	5
BBS0552A	41	69	23	24	524	88	7
BBS0552G	15	127	13	18	1182	51	8
BBS0555A	124	346	2992	71	177	285	26
BBS0556A	10	3	1	679	32	71	10
BBS0558A	413	175	1431	4738	455	10181	74
BBS0559A	523	192	157	145	119	788	107
BBS0559B	94	156	9	22	17	65	4
BBS0560B	124	120	32	34	394	376	13
BBS0562A	41	78	699	1300	31	188	7
BBS0562B	104	86	151	1673	361	4294	19
BBS0562C	15	53	3	10	575	27	2
BBS0563A	617	133	113	98	2758	21890	39
BBS0565A	26	38	10	21	156	226	7
BBS0565B	7	17	3	10	112	35	3
BBS0565C	15	53	15	17	2081	114	4
BBS0567A	21	36	200	21	26	80	9
BBS0567B	21	41	14	16	66	724	2
BBS0567C	4	29	5	8	56	27	3
BBS0567D	2	64	8	9	20	24	3
BBS0569A	17	71	20	17	278	1252	8
BBS0569B	5	43	1	9	58	255	4
BBS0569C	7	65	7	22	543	69	6
BBS0570A	55	89	662	55	62	570	24
BBS0570B	21	47	1909	2660	338	2391	17
BBS0571A	23	75	1	33	752	6524	10
BBS0571B	43	69	34	64	264	127	20
BBS0571C	194	174	150	175	318	513	117
BBS0572A	101	669	339	1597	1095	1170	29
BBS0573A	20	235	6	14	620	424	5
BBS0573B	11	84	13	17	7	33	7
BBS0573D	21	84	25	29	131	19	12
BBS0575B	8	45	5	14	17	28	8
BBS0576A	25	131	5	17	734	7989	4
BBS0577A	75	98	51	49	7971	106	20
BBS0578A	23	83	16	24	8	9	8
BBS0579A	9	30	3	7	34	17299	4
BBS0580A	50	65	58	53	109	80	30
BBS0581A	72	59	27	20	28	94	6
BBS0585A	137	124	98	102	716	755	55
BBS0586A	23	77	292	16	23	595	5
BBS0587A	5	13	9	9	21	45	2
BBS0587B	10	38	1	8	39	311	4
BBS0588A	119	105	71	69	37	55	26
BBS0589A	2	31	2	7	652	3074	3
BBS0591A	46	87	25	27	181	591	11
BBS0591B	41	90	42	60	3093	12150	13
BBS0592A	40	70	28	54	118	88	23
BBS0592B	256	108	1211	46	64	2081	19
BBS0597A	30	64	1919	26	172	2129	12
BBS0597C	60	63	2631	26	48	338	15
BBS0598A	110	137	48	34	411	741	8
BBS0598B	96	64	91	92	131	94	73
BBS0598C	50	125	61	75	69	154	59
BBS0598D	14	40	4	11	7	11	7
BBS0599A	26	34	36	33	74	546	17
BBS0599B	47	75	13	50	1259	440	19
BBS0600B	36	299	27	37	1062	21120	17
BBS0601A	65	152	120	1878	87	120	43
BBS0601B	464	79	314	5219	6525	15516	64
BBS0602A	92	110	2985	2616	5590	7024	14
BBS0602B	17	123	26	47	327	787	9
BBS0603A	44	107	2172	47	69	2216	18
BBS0604A	20	35	9	6	378	1672	5
BBS0604B	54	488	56	42	1483	2034	28
BBS0604C	35	132	47	29	5903	843	19
BBS0606A	151	97	146	60	4669	10269	16
BBS0607A	119	352	1899	75	122	1587	29
BBS0611A	74	72	45	44	1225	6527	17
BBS0613A	313	249	81	52	2610	7300	19
BBS0614A	182	198	288	201	118	245	98
BBS0615A	108	132	158	109	551	606	62
BBS0615B	33	84	37	42	16	51	17
BBS0615C	27	78	50	41	5610	95	21
BBS0615D	23	48	27	29	448	66	10
BBS0615E	44	91	3324	50	111	1546	29
BBS0616A	71	90	48	52	1203	117	28
BBS0617A	18	92	42	1224	20	58	10
BBS0620A	21	59	22	28	10	17	8
BBS0621A	13	27	114	15	84	114	5
BBS0621B	34	54	39	31	253	484	18
BBS0621C	16	30	19	28	97	55	8
BBS0621D	26	55	29	19	207	135	9
BBS0622A	46	60	240	416	96	475	29
BBS0622B	34	65	23	27	61	4387	14
BBS0623A	86	108	86	59	114	645	28
BBS0623B	101	82	50	47	3099	87	23
BBS0624A	74	117	192	99	457	2965	43
BBS0624B	138	75	57	79	201	1791	33
BBS0624C	54	92	30	19	8448	11207	9
BBS0624D	16	26	15	23	194	273	9
BBS0625A	27	88	35	27	93	290	13
BBS0627A	149	280	95	48	446	5484	12
BBS0627B	67	105	49	53	9207	380	23
BBS0628A	32	75	232	27	337	42	15
BBS0629A	25	16	37	29	808	77	15
BBS0629B	136	24	722	21	1318	616	17
BBS0630A	919	41	130	42	83	793	35
BBS0630B	29	18	29	17	4	17	4
BBS0631A	239	16	1867	15	3043	11520	13
BBS0633A	89	11	120	12	53	479	1
BBS0634A	9	5	6	7	60	7	1
BBS0637A	3	1	22	1	568	1390	1
BBS0638A	46	12	3	11	1	447	2
BBS0639A	77	14	13	10	244	86	7
BBS0640A	315	1	6187	1	1185	19301	42
BBS0641A	221	92	174	1	299	280	94
BBS0642A	101	1	3984	1	1415	1	8
BBS0643C	29	38	20	127	1	1	18
BBS0643D	15	1	1	1	1	1	1
BBS0645A	718	402	3527	1059	1472	7647	216
BBS0648A	197	53	79	4074	1	1	37
BBS0648C	24	1	1	1	1	1	4
BBS0650A	44	1	31	1	711	223	11
BBS0650B	174	82	3517	1	738	6721	47
BBS0650D	126	85	109	1	268	975	66
BBS0650E	41	59	11	1	1	1	13
BBS0651B	25	1	17	1	1034	1	14
BBS0651C	44	1	9	1	798	1	17
BBS0651D	22	1	2	1	1	2297	13
BBS0651H	16	1	1	551	252	1	8
BBS0655A	135	59	51	8111	283	15699	12
BBS0657B	18	9	1	10	738	32	1
BBS0659A	596	88	732	72	346	1240	101
BBS0659B	32	45	8	40	718	61	33
BBS0660B	22	8	89	4	164	99	3
BBS0660C	1	4	1	3	1346	36	1
BBS0662A	168	3	49	5	72	217	5
BBS0663B	5	8	7	12	2206	1208	1
BBS0663C	128	145	117	129	1584	669	149
BBS0664A	112	43	92	3424	295	741	92
BBS0664B	9	6	1	714	61	597	8
BBS0664C	8	1	1	416	21	37	7
BBS0664D	30	36	1	48	1032	5205	31
BBS0664E	43	13	12	26	410	4925	16
BBS0665A	35	6	35	19	106	720	10
BBS0666A	29	3	187	17	80	508	3
BBS0666B	15	4	77	15	163	81	10
BBS0668A	204	15	228	25	583	1159	16
BBS0668B	12	4	31	1446	132	33	38
BBS0669A	11	1	166	250	115	430	14
BBS0669B	15	1	10	11	56	844	6
BBS0672A	241	381	282	3084	445	5535	88
BBS0676A	91	295	9214	800	41	328	31
BBS0676B	58	116	65	55	113	208	23
BBS0676C	18	66	1	934	321	277	8
BBS0679A	132	125	35	52	452	1011	12
BBS0681A	44	83	34	47	1252	83	14
BBS0681B	59	112	91	373	550	2897	13
BBS0681C	28	77	18	24	281	24	8
BBS0683A	17	114	20	20	854	47	6
BBS0683B	62	53	29	26	221	50	8
BBS0683C	50	61	42	41	12	36	8
BBS0683D	43	49	23	4578	104	1296	15
BBS0684A	29	78	39	26	1051	11008	18
BBS0686A	13	128	2529	307	16	119	12
BBS0687A	43	374	1492	3131	1021	18434	15
BBS0687B	52	88	32	36	780	1826	9
BBS0687C	26	29	22	35	4393	4954	12
BBS0688A	48	104	31	36	1629	1178	7
BBS0688B	42	116	134	39	543	7919	16
BBS0688C	106	487	274	59	2601	414	20
BBS0689A	12	73	18	17	242	75	6
BBS0690A	13	100	41	19	104	1525	9
BBS0696A	1	12	2	3	1	1	1
BBS0698A	34	28	24	1063	513	152	5
BBS0698B	1	1	1	1	1	1	1
BBS0699A	37	67	25	135	28	192	22
BBS0699B	46	60	24	39	80	1206	10
BBS0700A	230	43	2395	68	672	4376	16
BBS0701A	46	223	42	31	32	119	12
BBS0701B	46	5	43	7	9	15	3
BBS0701C	98	97	145	86	1504	602	38
BBS0701D	88	632	57	1619	42	529	15
BBS0702A	104	74	118	3370	882	3083	59
BBS0702B	194	168	45	31	41	1126	10
BBS0703A	205	257	175	171	320	1029	110
BBS0703B	157	153	109	3627	555	5051	23
BBS0704A	174	133	97	109	606	5398	56
BBS0704C	22	53	696	28	599	586	10
BBS0705A	126	150	85	91	553	5152	62
BBS0705B	1	4	1	1	1	1	1
BBS0705C	165	157	40	26	934	2051	9
BBS0705D	49	25	414	3504	395	457	5
BBS0710A	102	218	109	115	1874	2198	40
BBS0710B	101	198	129	90	490	3681	42
BBS0711A	6	31	9	9	20	9	1
BBS0711C	17	10	17	749	219	195	11
BBS0712A	27	45	2020	543	117	1159	8
BBS0715A	38	97	458	361	58	268	9
BBS0716A	29	5	1	11	112	400	6
BBS0717A	77	56	1034	65	133	1255	31
BBS0717B	93	77	6967	58	5899	540	17
BBS0718A	71	68	710	37	536	367	10
BBS0720A	75	42	5778	36	5379	310	10
BBS0720C	49	46	44	41	83	101	18
BBS0720D	70	82	56	50	1915	9597	18
BBS0720E	32	56	31	45	16	47	14
BBS0721B	25	33	760	48	23	467	12
BBS0721C	16	43	16	11	325	126	3
BBS0721D	182	249	191	173	128	7138	101
BBS0721E	301	16	55	46	15377	4666	13
BBS0724A	238	65	56	63	4615	6510	11
BBS0724C	50	134	39	29	222	2873	6
BBS0725A	29	115	41	44	47	104	22
BBS0726A	114	72	1448	36	73	864	10
BBS0728A	194	216	150	157	11261	1378	114
BBS0728D	58	43	11	54	594	195	15
BBS0730A	58	72	72	83	53	115	43
BBS0734B	35	46	43	27	52	96	6
BBS0735A	34	43	14	16	149	1055	2
BBS0735B	22	49	18	19	5904	549	6
BBS0735C	38	24	38	24	10	18	7
BBS0735D	9	37	4	9	4	1	3
BBS0736A	23	37	11	49	117	167	9
BBS0736B	360	112	70	50	1882	448	27
BBS0736C	2	25	1	7	580	847	2
BBS0736E	89	187	66	46	100	162	10
BBS0737A	40	37	420	15	876	1286	5
BBS0738A	74	110	36	57	998	9480	22
BBS0741A	196	41	48	42	556	28	10
BBS0742A	72	64	108	50	37	400	20
BBS0742B	34	113	24	65	343	93	15
BBS0743A	55	105	822	1086	18	761	7
BBS0743B	18	69	228	1486	190	286	2
BBS0744A	16	108	25	12	136	9167	4
BBS0744B	35	141	20	26	3286	1185	9
BBS0744C	14	15	1	71	255	522	3
BBS0744D	6	1	7	32	1539	334	5
BBS0746A	164	67	72	49	272	656	13
BBS0746B	105	98	62	66	3480	4989	15
BBS0747A	32	23	14	22	493	152	5
BBS0748A	69	97	23	46	947	4777	22
BBS0748B	1	49	1	3	2	1	1
BBS0748C	1	24	1	2	1	1	1
BBS0749A	23	63	15	10	271	2195	3
BBS0750A	45	921	3007	1461	2862	3390	9
BBS0754A	67	184	51	47	69	315	15
BBS0754B	21	54	149	23	154	614	4
BBS0755A	55	96	29	19	321	451	4
BBS0756A	9	20	1	1515	513	1505	8
BBS0756B	12	152	443	1415	556	813	6
BBS0757A	139	93	81	76	1275	71	25
BBS0759A	14	73	82	2026	39	670	7
BBS0763A	47	193	214	23	1113	153	12
BBS0763B	107	122	186	64	261	314	21
BBS0763C	7	10	51	56	4	15	12
BBS0764A	21	45	1568	20	139	328	9
BBS0764B	37	56	333	33	1128	226	10
BBS0764E	7	40	10	32	7	29	4
BBS0765A	58	85	96	101	798	317	17
BBS0766A	53	77	29	113	13	75	5
BBS0766B	53	43	60	34	25	278	13
BBS0766C	128	143	8488	123	116	1349	88
BBS0767A	65	61	34	22	2607	515	7
BBS0768A	21	47	10	13	859	316	3
BBS0768B	56	100	58	38	2437	970	12
BBS0768C	14	20	2	10	143	30	5
BBS0768D	13	33	6	10	226	8	5
BBS0768E	7	25	4	412	5	29	4
BBS0769A	116	269	68	70	46	490	10
BBS0771A	36	55	259	265	37	592	9
BBS0771B	33	1603	1066	19	213	599	11
BBS0771C	14	46	196	20	29	51	6
BBS0771D	25	54	14	27	273	82	12
BBS0774A	24	81	45	19	424	348	9
BBS0774B	17	22	15	67	55	1032	4
BBS0774C	14	90	14	14	13	13	6
BBS0774D	40	62	7	25	30	130	14
BBS0775A	199	78	76	77	34	70	41
BBS0775B	18	43	8	22	378	79	11
BBS0776A	46	83	413	51	273	1401	22
BBS0776B	204	113	133	303	779	2627	46
BBS0778A	47	51	4958	41	2244	3658	23
BBS0778B	7	40	10	9	1	2	1
BBS0782A	103	86	1096	1896	68	688	40
BBS0782B	74	1479	73	3964	138	3907	32
BBS0782C	124	199	117	121	69	197	53
BBS0782D	92	176	601	104	34	181	9
BBS0782E	61	182	81	79	865	115	38
BBS0783A	381	50	42	42	8077	2176	13
BBS0784A	106	151	1043	17	40	142	1
BBS0784B	2	16	1	5	21	10	1
BBS0784C	207	57	81	15	5	16	4
BBS0785A	82	207	89	1949	634	502	25
BBS0785B	62	47	53	49	362	52	16
BBS0785C	22	74	26	26	630	46	9
BBS0785D	18	42	25	21	176	314	9
BBS0786A	656	353	639	466	427	1026	274
BBS0786B	77	91	1547	4526	1861	11544	8
BBS0786C	15	37	14	53	9	52	9
BBS0786D	14	60	12	9	255	2033	3
BBS0788A	13	48	9	7	241	85	4
BBS0788B	36	60	33	212	15	70	4
BBS0789A	7	88	8	32	7	26	6
BBS0789B	27	68	3120	41	39	759	12
BBS0790A	13	55	3	5	926	325	2
BBS0790B	108	105	8068	92	87	1220	64
BBS0790C	37	50	13	8	259	394	4
BBS0791A	52	52	20	20	2453	417	7
BBS0791B	4	44	1	9	154	10	3
BBS0791C	99	213	58	59	40	444	8
BBS0791D	134	104	87	90	7111	11081	40
BBS0791E	22	44	953	1981	846	137	5
BBS0792A	39	1615	1064	26	243	452	11
BBS0792B	76	147	953	1654	587	238	32
BBS0792C	9	70	1	28	310	246	13
BBS0795A	53	62	86	35	85	301	22
BBS0795B	8	85	311	983	312	890	5
BBS0795C	47	141	59	29	23	96	9
BBS0795D	48	466	606	1935	1074	1017	13
BBS0796A	74	26	107	362	2326	1288	28
BBS0797A	66	181	41	1256	2284	4686	10
BBS0797B	44	49	518	40	284	1577	13
BBS0798D	9	49	77	2086	34	642	7
BBS0799A	21	52	1387	20	135	304	10
BBS0816D	10	67	12	11	172	9	3
BBS0840B	23	24	405	6014	53	272	26
BBS0840C	42	245	114	43	1100	1362	21
BBS0840D	4	12	23	613	1812	58	22
BBS0841A	61	132	302	4569	195	539	77
BBS0841B	46	23	675	4807	226	97	28
BBS0841C	9	20	67	33	44	22	14
BBS0845A	47	19	237	77	742	2499	17
BBS0849A	40	25	86	57	393	183	25
BBS0851A	5	28	75	37	257	167	11
BBS0852A	10	54	19	1720	60	405	18
BBS0853A	125	72	528	3388	101	778	71
BBS0855A	151	147	200	146	422	1411	83
BBS0855B	10	22	82	64	79	103	17
BBS0856A	15	26	251	5917	202	414	30
BBS0858A	25	44	190	5359	6698	3953	33
BBS0861A	12	64	1	73	13236	4624	30
BBS0861B	34	26	51	72	2274	283	61
BBS0861C	44	35	66	112	2582	316	72
BBS0864A	49	113	149	220	141	1903	32
BBS0865A	40	42	69	1599	1401	911	21
BBS0865B	10	42	64	31	18	1	5
BBS0866A	147	90	240	4919	391	2918	66
BBS0868A	45	530	136	78	110	1829	43
BBS0869A	50	43	117	54	5975	2604	42
BBS0871B	25	25	37	49	63	161	24
BBS0871C	166	119	271	142	5400	3315	145
BBS0872A	154	97	2931	467	471	1358	105
BBS0873A	63	37	4593	107	5529	1672	65
BBS0874A	38	43	110	106	109	146	22
BBS0875B	30	34	88	62	364	659	19
BBS0875C	20	45	108	50	121	161	19
BBS0876A	34	38	80	292	2525	183	28
BBS0876B	70	82	275	1662	880	365	53
BBS0876C	92	31	204	26	1297	211	38
BBS0876D	14	32	86	85	43	45	13
BBS0879A	203	185	313	157	1233	772	190
BBS0880A	13	9	3229	32	317	939	12
BBS0880B	16	66	37	76	1291	75	26
BBS0881A	200	57	302	85	2091	6392	21
BBS0882A	47	76	223	87	1251	5714	29
BBS0882B	99	93	237	97	180	319	80
BBS0882C	32	28	83	40	493	710	18
BBS0882D	44	47	127	51	82	79	34
BBS0883A	139	34	88	5727	1074	8774	20
BBS0883B	12	66	32	529	36	70	8
BBS0887A	1	1	1	1	780	486	2
BBS0888A	1	1	24	1	1373	301	2
BBS0888B	16	1	1	1	376	25	9
BBS0888C	1	23	20	1	1770	219	11
BBS0889A	11	1	600	286	113	1193	1
BBS0890A	1	1	1	4225	858	71	1
BBS0890B	1	1	1	1542	111	1086	7
BBS0891A	1	1	1	1	1	140	6
BBS0894A	1	1	1	1	1	1	1
BBS0895A	45	26	36	1	1	219	19
BBS0896A	1	25	15	1	7	55	2
BBS0898A	24	1	91	1	1	46	1
BBS0899A	4	1	1	1	186	106	4
BBS0899B	1	1	1	1	13	1	1
BBS0899C	5	18	45	1	183	134	5
BBS0900A	1	1	30	1	214	375	1
BBS0901A	12	1	1	1	114	271	6
BBS0902A	3	1	1	1	95	174	7
BBS0904A	1	1	1	2782	14	1391	2
BBS0904B	1	13	28	1	211	1504	6
BBS0904C	1	1	1	133	3633	675	7
BBS0904D	23	1	8	1	2934	434	6
BBS0904E	2	1	1	1	683	1377	8
BBS0906A	4	1	1	2291	169	619	5
BBS0907A	24	72	214	4905	802	4125	12
BBS0907B	1	16	1	1	1	48	1
BBS0907C	9	3	32	4001	974	1330	8
BBS0910A	13	1	25	125	104	47	13
BBS0910B	47	13	47	103	146	441	17
BBS0910C	72	37	143	126	707	374	53
BBS0910D	99	13	101	89	7455	92	23
BBS0911A	141	30	405	109	1209	23079	46
BBS0912A	13	173	96	11338	531	674	15
BBS0913A	55	1	1	1730	655	488	11
BBS0914A	13	1	42	1477	54	734	8
BBS0915A	22	1	9	412	406	2197	12
BBS0915B	39	1	111	113	240	435	22
BBS0915C	12	2	1	72	85	193	12
BBS0916A	61	1	39	82	691	140	17
BBS0916B	27	1	13	117	1065	5409	13
BBS0917A	18	1	8	4823	499	995	12
BBS0918A	13	13	1	9101	75	152	20
BBS0920A	10	1	185	70	217	316	8
BBS0920B	14	1	56	70	395	241	11
BBS0920C	45	48	208	118	433	150	65
BBS0920D	8	1	15	74	94	20	15
BBS0920E	16	1	1	202	143	34	13
BBS0921A	24	8	128	83	82	1669	11
BBS0921B	30	1	1	64	218	778	13
BBS0921C	1	1	20	90	126	267	11
BBS0921D	130	31	216	127	1279	5884	35
BBS0922A	78	31	48	134	123	2228	34
BBS0923A	108	50	174	135	3803	1056	110
BBS0925A	19	1	85	83	125	25	16
BBS0926A	11	12	1	60	3106	3604	21
BBS0929A	144	78	158	106	323	413	95
BBS0929B	16	29	67	57	772	232	11
BBS0929C	5	20	1	17	696	43	16
BBS0929D	7	1	43	105	27	1	3
BBS0931A	14	52	1	33	228	632	3
BBS0932A	94	68	922	85	212	490	100
BBS0935A	12	15	80	78	1807	5663	15
BBS0937A	84	27	49	71	1763	1218	53
BBS0938A	31	34	123	98	32	817	38
BBS0939A	78	20	68	36	5129	859	22
BBS0939B	30	25	64	50	248	997	30
BBS0941A	26	5	75	44	8750	338	24
BBS0942A	102	87	1914	5022	415	1442	48
BBS0944A	6	32	53	31	1432	736	15
BBS0944B	16	22	125	5288	621	3082	18
BBS0944C	1	3	35	47	14	1	7
BBS0945A	19	19	23	1864	3057	1273	13
BBS0948A	24	13	8	823	220	1276	28
BBS0948B	40	23	132	265	65	1517	29
BBS0949A	59	22	429	48	6065	24613	24
BBS0949B	152	75	129	168	2375	4870	112
BBS0951A	13	2	29	36	526	268	7
BBS0952A	182	47	201	91	213	3635	47
BBS0953A	7	136	1	63	2502	9218	7
BBS0954A	41	17	150	1	529	454	11
BBS0955A	82	30	2613	1804	565	535	62
BBS0957A	34	12	24	1	196	108	21
BBS0957B	22	37	21	22	630	371	14
BBS0958A	5	1	21	1	108	1026	1
BBS0958B	60	39	74	9901	87	2497	16
BBS0958C	25	26	75	52	1942	1398	33
BBS0958D	50	56	113	51	6315	117	49
BBS0958E	102	138	222	1549	5517	551	138
BBS0960A	27	21	184	1241	109	206	12
BBS0960B	25	76	5189	2698	134	313	20
BBS0960C	9	24	75	35	262	33	11
BBS0961A	21	25	99	965	127	1675	13
BBS0962A	28	26	78	2017	14	61	17
BBS0962B	33	15	45	10	189	14	16
BBS0962C	66	67	69	57	82	324	72
BBS0963A	43	347	98	48	845	3512	21
BBS0963B	29	19	63	24	1172	2223	19
BBS0963C	19	8	1	3	2427	28	1
BBS0965A	40	30	61	1627	371	590	23
BBS0966A	76	80	135	86	1649	4504	37
BBS0966B	58	36	105	42	8691	2498	17
BBS0966C	42	81	3380	3818	1061	2686	18
BBS0970A	52	56	101	12516	3287	1677	37
BBS0970B	50	13	128	10899	858	2862	11
BBS0971A	55	75	587	229	1503	3252	65
BBS0972A	116	145	605	259	284	489	152
BBS0972B	96	258	729	361	2352	522	101
BBS0972C	19	73	494	222	203	343	57
BBS0978A	44	99	872	235	535	2019	77
BBS0978B	34	473	378	273	227	2294	96
BBS0978C	33	61	494	198	166	674	58
BBS0978D	21	63	521	209	193	341	57
BBS0979A	29	73	536	191	902	7548	57
BBS0979B	24	58	696	192	1595	1677	61
BBS0979C	20	52	450	409	442	391	52
BBS0980A	67	61	513	216	366	2428	68
BBS0980C	17	49	447	190	114	464	54
BBS0980D	194	98	662	233	1643	1483	75
BBS0982A	132	77	544	215	1399	430	63
BBS0983A	37	51	540	3446	181	507	54
BBS0983C	20	54	453	201	1422	415	59
BBS0983D	37	23	74	126	3091	141	4
BBS0985A	1	1	27	1	2945	186	2
BBS0985B	42	170	202	21	9462	702	3
BBS0986A	95	89	917	105	380	1991	62
BBS0987A	26	67	682	69	225	665	59
BBS0987B	33	102	1477	1251	232	590	58
BBS0987C	68	152	577	145	2719	3031	72
BBS0987D	49	84	548	80	377	540	62
BBS0991A	31	79	839	75	274	687	51
BBS0992A	78	112	3479	1180	139	412	103
BBS0993A	39	89	493	106	662	1302	80
BBS0994A	25	94	457	74	618	552	58
BBS0994C	16	76	498	86	375	159	58
BBS0994D	18	78	472	91	92	143	63
BBS0995A	16	77	439	81	49	174	55
BBS0995B	18	81	438	87	397	166	59
BBS0995C	22	69	428	86	1019	429	57
BBS0996A	16	81	418	95	85	251	53
BBS0996B	22	86	474	78	82	149	57
BBS0997A	34	80	482	83	177	397	69
BBS0997B	45	120	614	154	480	519	82
BBS0997C	14	79	445	150	144	105	51
BBS0998A	60	74	482	90	325	435	63
BBS0999A	128	107	612	138	1390	4644	91
BBS0999B	15	67	442	110	372	420	56
BBS1001A	125	77	1095	406	165	1658	55
BBS1002A	11	67	295	5577	3804	447	33
BBS1009A	1	1	1	159	1	37	1
BBS1010B	1	1	1	1	568	1	1
BBS1010C	25	19	1	55	2331	66	19
BBS1012A	207	38	827	244	2403	6745	64
BBS1013A	26	72	91	68	25	782	30
BBS1014A	151	113	321	276	1048	2832	90
BBS1014B	29	14	57	36	76	398	11
BBS1014C	25	31	92	99	2580	3115	19
BBS1014D	1	1	20	13	1361	647	6
BBS1014E	10	16	24	31	634	1872	17
BBS1015A	16	30	6	2357	2398	917	15
BBS1015B	77	67	132	545	722	2227	84
BBS1021A	1	15	11	20	216	2548	10
BBS1021B	21	23	92	48	153	90	26
BBS1024A	125	103	225	121	1515	5906	75
BBS1024B	40	56	78	63	28	997	19
BBS1025A	41	9	28	34	518	1130	13
BBS1025B	9	8	14	43	966	496	7
BBS1026A	37	36	87	62	3574	174	28
BBS1026B	79	28	224	70	1575	685	37
BBS1026C	5	5	1	291	23	7	7
BBS1026D	2	1	11	15	7	9	3
BBS1027A	151	16	1135	370	2685	4485	17
BBS1060A	4	1	1	11	53	186	1
BBS1060B	1	1	1	1	408	2809	11
BBS1060C	1	1	1	1	40	1	2
BBS1061A	21	23	1	23	83	1096	13
BBS1061B	1	9	1	1	234	1	1
BBS1061C	3	1	1	15	231	110	1
BBS1061D	1	1	11	1	217	54	5
BBS1065A	5	1	1	6	196	745	9
BBS1066A	39	7	59	43	930	317	18
BBS1066C	17	1	1	33	1224	97	17
BBS1066D	34	80	62	36	144	98	27
BBS1067A	18	56	10	35	1623	465	14
BBS1067B	11	37	1	27	44	563	10
BBS1067C	1	1	1	1	116	44	1
BBS1067D	1	1	1	40	1	19	1
BBS1068A	1	1	1	8	304	4608	1
BBS1068B	17	33	1	15	22	32	1
BBS1068C	1	1	1	1	25	3	1
BBS1071A	15	5	371	1118	6743	1499	11
BBS1072A	11	481	1	3388	692	2986	18
BBS1072B	7	139	1	9928	417	522	7
BBS1073A	11	1	442	3913	46	92	5
BBS1074A	2	1	1	6	36	594	1
BBS1075A	2	1	1	12	86	1115	1
BBS1075B	5	1	1	10	66	93	1
BBS1077A	18	11	47	1	146	359	11
BBS1077B	30	31	60	38	58	74	26
BBS1078A	75	56	653	73	456	3461	85
BBS1079A	18	1	66	8	1161	586	11
BBS1079B	22	1	11	4	251	22	8
BBS1083A	164	238	309	248	2714	2656	234
BBS1084A	21	3	928	2630	94	259	21
BBS1084B	16	32	778	816	195	1409	6
BBS1088A	3	1	16	1407	350	2742	7
BBS1088B	10	7	83	1	1	129	8
BBS1092A	87	7	397	1	1805	2998	5
BBS1094A	12	1	48	1	10	23	5
BBS1095A	8	1	10	1	243	374	12
BBS1095B	1	1	1	1	1	1	1
BBS1096A	16	5	46	12	1	46	18
BBS1096B	26	3	24	7	17	6	32
BBS1096C	6	6	34	1	1	16	7
BBS1099A	49	53	76	759	234	2132	63
BBS1099B	5	1	23	954	45	51	1
BBS1104A	1	1	1	1	2941	2758	4
BBS1104B	1	1	1	1	1	225	1
BBS1104C	1	1	1	1	78	14	1
BBS1104D	33	1	1	17	45	489	54
BBS1106A	31	1	919	1894	443	1006	20
BBS1108A	1	1	1	1	242	162	1
BBS1108B	1	1	1	1	1	7	1
BBS1109A	1	1	1	1	1	1	1
BBS1109B	11	1	1	3493	172	1088	1
BBS1110A	106	1	1	1	270	1019	1
BBS1110B	3	1	1	1	393	191	1
BBS1111A	23	14	1	1	732	1385	21
BBS1114A	1	1	1	1	1	253	2
BBS1114B	11	1	1	1	114	839	1
BBS1114C	1	1	1	1	15	1953	1
BBS1114D	1	1	1	1	1	2	1
BBS1115A	8	355	1	1	10568	976	1
BBS1115B	81	70	139	16	552	2767	7
BBS1115C	1	15	1	1	1	1	1
BBS1116A	23	19	1	30	5047	1124	32
BBS1117A	20	43	16	26	1	234	13
BBS1117B	2	12	38	19	1	1	7
BBS1119A	38	3	133	23	37	7145	1
BBS1119B	65	23	177	10	236	279	1
BBS1119C	1	5	1	15	135	239	1
BBS1119D	7	5	1	5	1314	2638	7
BBS1121A	47	33	109	47	159	108	31
BBS1123A	7	9	352	24	36	226	5
BBS1123B	1	16	18	2	22	1	1
BBS1123C	1	6	1	1	1	1	1
BBS1123D	5	11	10	47	1	1	1
BBS1124A	16	11	12	16	1101	8400	1
BBS1126A	70	24	37	6047	1402	1887	15
BBS1127A	38	54	576	8091	1041	2350	11
BBS1128A	34	23	255	884	173	813	16
BBS1129A	21	68	75	3439	552	1518	14
BBS1132A	136	49	149	88	2803	1649	56
BBS1134A	77	80	217	16	1270	2086	14
BBS1134B	14	46	105	7	158	3183	3
BBS1134C	3	6	39	2	1	1	1
BBS1134D	22	10	27	7	255	1097	7
BBS1135A	62	44	141	41	491	672	34
BBS1136A	27	9	3	5	747	3893	15
BBS1137A	8	6	1	1	1929	1336	1
BBS1139A	7	33	1	1	2072	1100	9
BBS1139B	1	1	1	57	1004	54	4
BBS1141A	18	17	463	20	26	20	15
BBS1142A	232	409	2804	202	378	579	407
BBS1143A	13	18	20	18	144	55	13
BBS1143C	24	25	91	7	195	515	24
BBS1143D	23	36	53	18	61	28	33
BBS1143E	23	21	100	14	31	42	24
BBS1145A	7	5	91	1	7	263	1
BBS1145B	94	24	220	668	93	1656	19
BBS1149A	11	19	778	92	1	100	32
BBS1149C	1	6	32	75	18	27	1
BBS1150A	16	21	57	5359	49	264	67
BBS1151A	1	38	1	6631	575	981	89
BBS1151B	9	14	140	6	64	620	7
BBS1153A	10	29	15	1	73	1206	32
BBS1153B	62	75	73	16	365	2023	75
BBS1154A	1	18	110	1	134	362	6
BBS1154B	1	14	10	1	299	225	3
BBS1155A	7	27	11	1	388	171	17
BBS1155B	20	50	105	24	53	73	80
BBS1155C	12	24	90	25	87	48	27
BBS1155D	1	18	1	24	12	9	21
BBS1156A	24	32	57	25	431	550	25
BBS1158A	1	8	151	1	1	35	2
BBS1158B	15	17	63	1	53	645	62
BBS1158C	7	8	16	2	28	318	3
BBS1158D	1	9	1	1	32	55	312
BBS1161A	56	101	211	3226	329	1204	108
BBS1161B	56	114	376	89	819	164	138
BBS1162A	24	11	13	6	811	2699	35
BBS1162B	12	9	72	36	19	1295	23
BBS1162C	7	8	41	17	45	582	23
BBS1162D	39	72	142	671	40	92	83
BBS1162E	11	18	55	27	46	185	19
BBS1163A	13	15	677	1318	716	3676	42
BBS1164B	85	152	173	88	216	210	172
BBS1164C	11	5	2	12	28	14	4
BBS1164D	4	1	1	43	19	9	5
BBS1165A	11	3	38	12	17	55	20
BBS1165B	16	27	82	22	18	47	31
BBS1165C	24	51	69	51	61	111	49
BBS1165D	11	4	20	13	18	76	19
BBS1165E	26	25	50	44	947	74	31
BBS1170A	3	9	1	28	313	365	12
BBS1170B	18	16	9	66	307	1582	22
BBS1171A	24	13	1	23	7231	286	19
BBS1172A	10	14	26	40	49	459	14
BBS1172B	10	17	14	29	2583	1225	25
BBS1172C	9	12	34	36	9	28	15
BBS1172D	11	12	1	39	19	42	21
BBS1172E	33	30	66	77	72	44	30
BBS1174A	50	52	51	52	1947	7985	188
BBS1174B	23	25	47	38	2538	2998	33
BBS1174C	67	13	1	8	4332	606	6
BBS1174D	16	22	1	27	4296	10164	27
BBS1176A	82	15	17	13	868	642	18
BBS1176B	109	26	1	1088	364	522	18
BBS1176C	2	7	1	6	166	70	1
BBS1176D	248	73	84	69	2181	973	64
BBS1177A	24	15	5	20	243	127	15
BBS1179A	1	20	1	17	46	383	12
BBS1180A	76	5	44	42	500	158	9
BBS1186A	432	13	213	10	856	3222	7
BBS1186B	6	5	1	4	1	11	1
BBS1186C	1	31	1	27	21	42	33
BBS1188A	196	28	176	2566	549	1417	124
BBS1190A	621	51	364	4444	190	991	71
BBS1191A	10	19	143	12	21	33	10
BBS1191B	77	94	24	76	157	592	84
BBS1192A	24	14	1	8	651	503	27
BBS1192B	3	13	1	7	173	39	1
BBS1192C	40	52	47	55	489	663	77
BBS1192D	39	46	1	40	712	90	59
BBS1193A	28	22	1	21	389	352	14
BBS1194A	8	24	1	506	60	41	8
BBS1195A	27	21	1	3053	242	266	26
BBS1196A	1440	13	208	1302	1791	4463	55
BBS1197A	100	39	710	39	77	113	31
BBS1198A	19	17	92	19	1131	5704	22
BBS1200A	65	13	44	197	85	296	21
BBS1200B	53	9	72	678	121	284	22
BBS1200C	42	19	129	24	3092	89	20
BBS1200D	30	7	15	8	364	58	112
BBS1200E	17	8	40	9	293	64	24
BBS1202A	31	19	16	789	1937	10053	8
BBS1204A	37	4	26	6	132	162	1
BBS1205A	195	29	21	29	5859	1458	22
BBS1205B	589	7	69	2755	5887	2632	2
BBS1206A	78	92	51	88	535	366	85
BBS1207A	94	14	1	47	364	631	7
BBS1207B	23	5	15	182	162	371	9
BBS1209A	242	15	46	21	1198	561	20
BBS1210A	3	22	1	16	1771	2521	17
BBS1210B	42	26	119	19	35	38	26
BBS1210C	4	2	1	125	11	16	1
BBS1211A	17	9	1	6	125	728	9
BBS1211B	84	11	219	11	2425	2663	24
BBS1211C	58	13	1	17	725	3226	3
BBS1211D	4	13	1	14	937	685	6
BBS1211E	4	14	1	4	18	14	1
BBS1214A	3128	81	2469	95	2164	1609	102
BBS1216A	20	5	46	2	54	108	5
BBS1217A	82	22	1643	163	2051	3410	345
BBS1217B	328	25	149	26	1031	1239	39
BBS1218A	26	14	76	14	3877	582	24
BBS1218B	40	33	52	36	1439	2608	40
BBS1218C	23	11	93	16	25	96	22
BBS1219A	130	26	63	28	271	121	32
BBS1220A	230	23	112	3267	103	3379	68
BBS1222A	28	17	78	24	320	825	24
BBS1222B	91	10	68	15	28	40	27
BBS1222C	24	23	15	23	309	93	27
BBS1223A	177	95	8745	3279	121	1234	96
BBS1223B	88	66	240	75	208	367	56
BBS1224A	11	7	253	1536	69	463	14
BBS1224B	12	13	70	17	23	116	14
BBS1225A	283	8	701	11	432	1163	45
BBS1225B	144	18	52	15	467	1325	15
BBS1225C	15	13	70	16	105	44	14
BBS1231A	352	120	126	2017	182	1446	123
BBS1231B	29	26	43	32	211	87	26
BBS1235A	47	30	72	27	58	177	17
BBS1236A	24	11	40	1721	94	697	133
BBS1236C	5	9	14	6	30	85	1
BBS1236D	24	19	46	12	42	31	9
BBS1241A	23	13	384	567	4	262	20
BBS1241B	54	52	119	53	81	771	50
BBS1242A	219	17	171	18	1162	468	28
BBS1244A	38	13	186	13	214	24	12
BBS1246A	39	17	81	399	135	172	25
BBS1246B	21	5	78	1255	1	123	16
BBS1247A	26	12	106	18	283	297	23
BBS1247B	7	7	41	8	27	39	12
BBS1247C	12	11	43	9	76	180	11
BBS1248A	23	33	71	23	536	328	35
BBS1248B	5	6	22	11	72	169	8
BBS1248C	10	16	56	16	7	59	13
BBS1248D	18	28	75	27	10	55	24

## Sheet: S3
Sample ID	Campylobacter jejuni	Toxoplasma gondii	Helicobacter pylori	Hepatitis A virus	Norovirus GII.4 (VA387)	Norovirus GI.1 (Norwalk)	Control
BBS0003C	29	164	47	55	2506	91	28
BBS0009A	44	82	25	28	50	57	11
BBS0009B	77	110	116	73	1910	238	46
BBS0010A	43	63	19	26	291	666	7
BBS0014A	140	175	60	34	1138	3128	15
BBS0014B	42	70	33	39	47	45	24
BBS0015A	16	22	47	13	6	13	8
BBS0015B	76	114	22	26	5	19	6
BBS0015C	25	60	42	24	13	22	12
BBS0015D	7	38	8	7	1	2	1
BBS0016A	49	205	1051	1510	88	2655	22
BBS0017A	367	1179	210	65	632	1443	38
BBS0017B	29	51	10	26	189	122	11
BBS0020A	14	22	20	10	428	41	4
BBS0025A	21	40	23	25	119	101	12
BBS0025B	1	1	1	1	1	1	1
BBS0026A	1	1	1	1	1	1	1
BBS0026B	6	1	14	6	239	16	2
BBS0027A	21	317	410	14	192	1048	6
BBS0030A	38	82	580	1064	97	1583	24
BBS0031A	35	197	13	17	155	2835	6
BBS0033A	134	94	109	2676	16	64	16
BBS0033B	73	183	71	725	26	311	4
BBS0034A	88	116	70	44	1108	520	19
BBS0037B	29	50	19	25	40	192	11
BBS0038A	186	64	25	2679	131	1058	9
BBS0038B	198	114	35	33	1065	4829	11
BBS0038C	68	56	17	17	3493	2200	4
BBS0039A	84	153	1110	2820	468	6917	19
BBS0039B	30	99	3405	1812	13	368	10
BBS0039C	163	111	13	41	370	6395	16
BBS0039D	38	95	8	19	37	84	6
BBS0040A	56	75	94	1803	30	434	7
BBS0040B	18	4340	1	2590	1122	2102	9
BBS0040D	24	25	1140	24	256	939	10
BBS0040E	1	3	1	10	1	7	1
BBS0042A	66	958	2993	48	8728	26726	23
BBS0042B	20	49	4038	12	54	917	4
BBS0042C	85	96	78	92	1208	138	73
BBS0043B	15	1	1	5	35	282	5
BBS0044A	12	1	261	263	96	51	4
BBS0044B	47	72	13	33	1050	2094	16
BBS0044C	12	331	660	2000	281	362	10
BBS0044D	13	100	14	8	4	24	3
BBS0045A	12	58	1409	7	65	945	2
BBS0048B	28	1	9	21	81	54	7
BBS0048C	25	7	26	665	81	266	13
BBS0051B	191	30	27	29	161	1631	10
BBS0054A	132	50	34	46	199	3702	16
BBS0054B	265	298	55	736	109	555	21
BBS0054C	64	1	1	22	1142	62	11
BBS0055B	107	66	24	24	290	2126	12
BBS0055C	530	92	8168	82	396	194	23
BBS0056A	7	29	1	17	260	41	7
BBS0056B	42	49	349	43	14	33	14
BBS0056C	73	11	30	60	21	75	24
BBS0057A	20	520	159	1149	86	717	4
BBS0057B	17	66	26	14	67	1578	5
BBS0057C	8	70	29	13	47	41	1
BBS0057D	3	40	12	11	1063	1285	1
BBS0058A	14	67	1301	20	691	990	5
BBS0058B	150	187	224	250	3859	254	192
BBS0058C	16	79	19	20	63	64	8
BBS0059A	161	159	519	822	211	388	93
BBS0059B	71	104	197	453	175	302	63
BBS0059D	21	36	517	22	215	111	10
BBS0059E	6	59	13	14	192	116	1
BBS0060A	14	53	987	18	664	190	3
BBS0061A	7	55	17	10	234	21	3
BBS0061B	23	18	89	31	11	20	11
BBS0061C	19	29	22	25	1316	103	6
BBS0062A	4	13	9	683	43	504	2
BBS0063A	32	35	46	1301	79	98	6
BBS0064A	50	75	1287	38	48	1074	10
BBS0065A	26	72	1073	1865	796	5980	20
BBS0066A	1	16	6	6	182	37	1
BBS0067A	120	33	123	399	137	241	32
BBS0068B	24	44	1171	16	126	444	5
BBS0068C	10	12	8	9	110	48	2
BBS0069B	37	53	32	56	1679	4934	19
BBS0069C	7	57	17	11	316	106	5
BBS0069D	39	36	28	29	3580	415	8
BBS0070A	70	71	435	466	435	2265	24
BBS0070B	27	41	674	25	510	402	8
BBS0070C	6	55	12	16	153	78	3
BBS0070D	1	34	11	6	73	21	1
BBS0071A	11	1	11	14	9	67	7
BBS0073A	16	1	21	17	444	873	5
BBS0074A	9	59	16	10	12	37	3
BBS0075A	37	51	57	4369	162	271	3
BBS0075B	28	23	427	22	20	205	8
BBS0076A	24	53	14	23	39	493	4
BBS0076B	68	116	17	16	1179	4120	3
BBS0080A	12	108	304	704	54	249	2
BBS0080B	77	131	178	116	521	672	86
BBS0080D	106	317	6525	2813	524	3394	32
BBS0082A	15	18	15	762	4	208	2
BBS0083A	24	31	15	28	252	424	6
BBS0086A	26	47	1442	79	7	144	1
BBS0087A	25	49	911	19	328	1781	8
BBS0088A	21	33	11	12	120	54	5
BBS0089A	10	17	1250	65	8	115	2
BBS0090B	33	28	765	23	182	1163	11
BBS0090C	72	98	23	22	500	131	5
BBS0094A	24	34	8	11	455	3062	2
BBS0096A	12	50	1	1836	3223	9028	5
BBS0096B	177	49	25	20	11	292	3
BBS0096C	13	1	7	22	385	1146	8
BBS0097B	13	14	10	16	83	383	6
BBS0099A	14	14	40	14	1809	8815	1
BBS0100A	97	29	12	22	325	35	8
BBS0102A	561	33	160	40	83	139	36
BBS0104B	11	39	17	10	8	83	3
BBS0104D	10	18	1	12	5	19	3
BBS0105A	16	14	2	6	115	70	1
BBS0105B	36	100	1	1	1	286	1
BBS0105C	4	6	1	7	60	29	2
BBS0108A	1	13	9	1	95	25	1
BBS0108B	10	77	3	9	485	14	3
BBS0110A	26	43	49	56	266	397	13
BBS0112A	18	18	1	1	1	24	1
BBS0116A	1643	323	311	249	2098	17172	111
BBS0116B	21	33	25	13	8	67	5
BBS0116C	45	7	7	22	14	53	17
BBS0116D	12	16	4	11	2	53	2
BBS0116E	24	59	7	20	3	54	4
BBS0118A	23	29	2	8	550	1934	1
BBS0118B	1	88	1	1	129	155	1
BBS0118C	1	25	1	1	48	47	1
BBS0118D	7	1	1	1	91	44	2
BBS0119A	73	116	66	22	624	3314	2
BBS0119B	27	71	60	19	1522	268	8
BBS0119C	8	32	5	9	313	33	3
BBS0121A	2	1	1	1	1	1	1
BBS0122A	14	8	13	7	39	855	6
BBS0123A	129	5	1	2111	67	4072	1
BBS0125A	36	115	30	2290	947	6608	7
BBS0126A	28	44	34	837	44	905	4
BBS0133A	23	3	2601	8	88	477	5
BBS0133B	4	8	8	11	409	77	4
BBS0133C	36	53	51	18	34	51	5
BBS0134A	11	190	724	8	7	184	4
BBS0138A	23	47	32	26	21	464	24
BBS0140A	33	16	22	23	2068	11041	6
BBS0140B	22	9	12	9	14	44	4
BBS0140C	9	1	1	3	3	6	1
BBS0141A	4	12	1	1	26	7	2
BBS0141B	21	96	3	2524	139	758	15
BBS0142A	39	248	1114	47	342	1500	25
BBS0142B	19	111	1148	14	207	761	8
BBS0142C	17	2937	1	26	73	113	14
BBS0142D	1	772	1	232	31	274	2
BBS0147A	7	1	644	1982	10	183	6
BBS0147B	25	10	1753	430	562	348	7
BBS0147C	86	168	2166	2000	12	158	9
BBS0147D	20	614	594	2381	61	157	12
BBS0147E	6	56	1079	1819	11	213	6
BBS0148A	78	53	468	481	188	1885	26
BBS0148B	11	35	1	8	90	456	4
BBS0148C	56	108	8	37	1440	190	19
BBS0148D	10	1	1	3	82	25	9
BBS0151A	106	1	1	22	158	110	21
BBS0151B	16	17	24	1243	41	90	11
BBS0151C	12	1	1	7	839	26	4
BBS0151D	13	1	1	18	2104	42	12
BBS0152A	133	121	104	107	63	84	66
BBS0157A	44	159	1	14	690	9884	10
BBS0157B	38	72	106	13	1093	11974	6
BBS0157C	1	1	1	1	258	541	4
BBS0157D	12	89	7	16	58	22	7
BBS0158A	27	84	23	24	1875	10537	7
BBS0159A	115	602	1789	90	1735	2161	24
BBS0161A	19	67	2176	1139	180	517	9
BBS0161B	25	79	1205	708	180	739	4
BBS0164A	29	283	30	36	239	434	17
BBS0165A	66	76	296	14	404	80	7
BBS0165B	16	78	143	22	162	27	7
BBS0165C	7	58	10	18	262	85	7
BBS0166A	65	50	63	46	537	209	28
BBS0166B	80	107	45	42	223	2409	13
BBS0166C	19	77	18	33	35	59	17
BBS0166D	105	125	34	58	369	159	15
BBS0167A	76	114	76	60	64	800	42
BBS0171A	119	46	97	29	108	858	9
BBS0174A	60	140	2237	2109	13	395	5
BBS0177A	30	67	16	30	151	79	15
BBS0178A	62	130	214	71	341	100	51
BBS0178B	141	91	125	144	289	355	138
BBS0178C	19	55	157	22	77	153	14
BBS0178D	12	42	6	16	310	50	5
BBS0180A	42	40	14	19	114	419	9
BBS0183A	102	305	1111	88	733	2197	53
BBS0184A	1	9	1	5	174	2019	5
BBS0185A	92	107	89	2806	395	4566	28
BBS0185C	85	111	60	90	39	53	31
BBS0185D	42	114	56	72	598	40	18
BBS0185E	32	98	42	41	18	30	12
BBS0185F	14	48	11	20	6	10	5
BBS0186A	21	103	304	1003	20	904	7
BBS0187A	260	171	112	66	499	3976	34
BBS0188A	12	114	142	177	40	389	15
BBS0189A	41	157	457	50	1806	1539	16
BBS0189C	9	30	21	26	147	24	11
BBS0189D	30	95	33	33	30	49	14
BBS0190B	35	92	42	55	1114	64	23
BBS0190C	52	116	58	89	243	83	39
BBS0191A	11	49	11	20	29	264	11
BBS0191C	12	74	10	29	1440	26	6
BBS0191D	7	122	16	19	220	61	9
BBS0192A	8	383	8	20	1234	33	7
BBS0193A	63	233	2431	2075	1114	4614	23
BBS0193B	25	83	663	35	781	10852	12
BBS0193C	23	49	21	35	591	5039	12
BBS0196A	70	79	5508	47	2466	6430	19
BBS0196B	57	68	438	29	1162	128	10
BBS0197A	351	94	83	62	354	2889	48
BBS0197B	325	119	3027	134	1918	2669	58
BBS0199A	114	83	2390	3755	841	6407	133
BBS0201A	180	105	81	1998	158	3748	75
BBS0201B	481	99	107	126	545	515	64
BBS0201C	170	81	478	212	126	172	100
BBS0207A	318	1	1	29	1815	279	17
BBS0208A	145	1	1118	2833	46	3142	13
BBS0208B	11	30	1	25	573	641	15
BBS0209A	38	1	1	3154	1977	477	13
BBS0209B	11	202	1	25	261	773	12
BBS0209C	1	1	1	21	89	193	10
BBS0210A	114	72	400	1029	218	678	26
BBS0210B	11	37	137	3671	89	1908	13
BBS0212A	57	54	935	65	28	33	33
BBS0213A	13	13	343	16	188	5898	6
BBS0214A	81	1	3015	39	35	217	26
BBS0214B	17	1	9	31	1264	4791	14
BBS0214C	30	1	40	46	2463	9292	26
BBS0214D	4	1	1	18	60	4905	6
BBS0215A	13	1	1	23	84	91	16
BBS0215B	15	1	1	8	49	266	3
BBS0215C	5	1	1	20	20	51	7
BBS0217A	32	140	210	3915	347	5974	23
BBS0219A	27	18	300	1276	15	297	10
BBS0219B	44	1	779	19	180	3850	9
BBS0219C	194	854	64	43	2729	880	33
BBS0219E	50	62	923	1100	32	275	7
BBS0220A	84	116	45	64	226	67	26
BBS0220B	152	166	94	114	358	258	60
BBS0220D	75	142	59	89	53	112	46
BBS0225A	44	73	29	25	88	775	8
BBS0225B	39	95	30	44	58	74	31
BBS0225C	43	67	472	46	347	121	27
BBS0225D	75	95	22	31	214	60	15
BBS0226A	28	92	487	21	4311	181	8
BBS0229A	205	49	46	63	780	4520	34
BBS0230A	16	179	200	19	354	2625	9
BBS0231B	5	47	1	15	417	19	11
BBS0235A	1	1	1	1	1	1	1
BBS0235B	1	1	1	1	1	1	1
BBS0238A	479	85	116	94	816	87	34
BBS0239A	7	50	3	12	5	6	5
BBS0240A	66	106	57	42	329	42	14
BBS0240B	14	34	1	10	180	2230	6
BBS0240D	13	65	3	17	601	44	10
BBS0240E	16	21	31	11	6	10	7
BBS0242A	36	29	36	32	91	78	19
BBS0242B	6	21	63	4	60	128	3
BBS0242C	8	36	3	4	266	39	8
BBS0242D	6	1	3	12	927	25	7
BBS0242E	16	106	41	23	107	47	10
BBS0244A	52	75	53	66	245	3719	28
BBS0245A	228	69	76	94	1659	934	48
BBS0246A	293	198	206	59	318	2801	20
BBS0246B	50	66	4885	38	541	655	15
BBS0247A	37	94	32	162	355	251	7
BBS0249A	24	104	157	405	129	693	11
BBS0249B	9	4	1	1	61	188	1
BBS0249D	56	95	79	51	1167	63	33
BBS0250A	187	183	168	102	776	382	71
BBS0251A	95	219	108	65	556	3642	34
BBS0253A	64	78	52	150	1078	54	31
BBS0253C	68	257	61	132	146	112	62
BBS0253D	12	48	37	24	18	22	12
BBS0254A	16	53	24	22	164	1025	12
BBS0254B	172	918	357	1437	999	5333	62
BBS0255A	172	125	586	59	650	863	16
BBS0255C	27	44	30	35	34	29	18
BBS0255D	23	39	22	19	21	21	10
BBS0256A	43	222	78	28	17	130	12
BBS0256B	20	11	9	4	95	296	4
BBS0256C	21	32	12	16	116	14	3
BBS0256D	15	57	27	20	386	15	10
BBS0258A	45	14	44	39	213	139	14
BBS0258B	179	66	66	66	1555	7872	42
BBS0259A	186	256	50	41	38	90	34
BBS0260A	42	40	191	20	285	3844	11
BBS0260C	28	15	25	31	1433	7532	16
BBS0261A	88	25	65	78	651	4335	49
BBS0262A	46	9	1	44	26	86	7
BBS0262B	5	3	4	12	18	30	5
BBS0263A	154	22	117	25	2177	2701	65
BBS0263B	182	101	71	44	233	850	13
BBS0264A	87	87	32	45	7596	3396	20
BBS0265A	8	120	6	19	9	11	6
BBS0266A	44	231	53	38	297	1522	21
BBS0266B	91	199	99	51	131	1757	38
BBS0267A	37	93	14	29	1680	1431	8
BBS0267B	53	137	31	39	560	146	14
BBS0267C	114	112	89	1584	958	2097	107
BBS0267D	103	121	73	1864	829	4962	38
BBS0267E	60	178	38	93	70	192	27
BBS0268A	60	151	709	48	2027	12385	26
BBS0268B	8	67	3	8	22	21	3
BBS0268C	90	79	20	20	142	1292	8
BBS0268D	72	51	27	37	1727	20608	19
BBS0268E	12	76	12	21	166	63	8
BBS0268F	12	55	4	18	45	37	5
BBS0269A	92	48	19	1293	938	2694	8
BBS0269B	6	58	5	8	92	106	3
BBS0269C	45	57	19	24	517	106	9
BBS0269D	102	96	54	39	41	228	20
BBS0270A	35	104	31	45	1447	68	22
BBS0272B	112	110	150	74	600	5967	43
BBS0272C	52	57	39	74	488	3323	40
BBS0274B	73	53	27	23	195	589	14
BBS0275A	33	72	6	29	210	435	12
BBS0275B	18	36	1	20	27	466	11
BBS0275C	185	15	36	33	343	114	16
BBS0276A	56	44	24	31	22	554	5
BBS0277B	526	192	489	2749	280	21351	41
BBS0278A	97	16	21	16	115	431	8
BBS0281A	48	195	60	44	1728	960	17
BBS0283A	66	13	17	1603	490	3173	16
BBS0283B	20	78	7	37	23	111	17
BBS0287A	440	27	109	96	5039	25439	51
BBS0287B	49	35	13	45	779	226	18
BBS0287C	8	52	1	28	175	65	19
BBS0288A	83	18	12	1445	1032	3335	5
BBS0288B	1	11	1	5	91	98	3
BBS0289A	31	1	1	16	395	117	8
BBS0289B	70	38	26	37	44	194	16
BBS0294B	43	43	1283	21	350	288	12
BBS0294C	68	29	49	42	295	3662	21
BBS0295A	12	17	1	18	184	1331	10
BBS0296A	49	3	1	4	42	201	6
BBS0296B	98	45	43	51	685	1915	30
BBS0296C	24	81	30	24	39	96	10
BBS0298A	65	51	37	42	100	122	28
BBS0299A	147	51	77	86	89	2149	34
BBS0301A	54	96	451	21	203	3306	8
BBS0302A	74	67	169	1273	55	7883	12
BBS0303A	51	60	44	33	158	131	10
BBS0303B	34	65	11	16	355	19	6
BBS0304A	34	94	1379	1165	759	1411	10
BBS0305A	143	27	1051	49	405	2493	29
BBS0305B	268	57	86	85	948	1702	50
BBS0305C	124	167	53	48	9418	23302	19
BBS0306A	35	23	30	38	482	647	16
BBS0306B	10	37	8	18	45	45	5
BBS0307A	14	4	1	13	222	61	6
BBS0307B	77	80	42	50	672	1896	36
BBS0308A	28	34	63	60	36	304	5
BBS0310A	10	28	97	16	55	774	5
BBS0310B	38	91	38	55	129	527	29
BBS0312B	15	13	15	25	421	93	11
BBS0313A	35	7	3	820	41	1050	10
BBS0313B	24	43	56	981	33	869	18
BBS0314A	28	52	1691	62	554	3870	34
BBS0315A	17	21	38	1262	146	276	13
BBS0315B	78	93	84	1092	4440	775	46
BBS0316B	17	24	285	18	11	18	6
BBS0316C	31	58	14	29	15	16	12
BBS0318A	14	27	1	1731	558	2528	10
BBS0320B	46	1	28	50	144	36	18
BBS0321A	942	209	2458	4485	6399	14844	87
BBS0321B	28	44	29	34	436	1833	25
BBS0323A	37	19	36	39	34	2491	16
BBS0323B	214	104	44	20	1158	539	13
BBS0325A	44	151	33	23	79	39	13
BBS0326A	242	215	125	121	2031	2742	60
BBS0327A	244	94	128	73	826	1297	35
BBS0329A	37	72	159	15	100	154	10
BBS0329B	327	225	216	209	1040	2969	155
BBS0329C	11	55	9	10	381	44	6
BBS0330A	1	59	1	3	5	4	2
BBS0332B	14	82	14	11	7	80	3
BBS0334A	201	375	89	63	265	767	23
BBS0334B	26	306	163	32	435	183	14
BBS0335A	96	48	41	28	309	3114	10
BBS0335B	74	72	87	96	339	2348	40
BBS0335C	35	69	37	39	358	893	24
BBS0335D	36	70	58	46	271	72	23
BBS0336A	137	93	85	49	1855	3419	17
BBS0337A	93	37	11	29	229	4099	9
BBS0337B	212	37	30	18	33	90	9
BBS0337C	10	79	7	16	17	48	5
BBS0338A	28	59	255	16	103	1123	9
BBS0338B	19	42	13	16	36	528	10
BBS0338C	16	68	8	14	420	75	6
BBS0338D	40	60	28	427	70	1189	20
BBS0339A	8	4	253	237	117	2164	3
BBS0340A	95	91	1375	66	160	538	41
BBS0341A	3233	69	92	26	191	1428	17
BBS0342A	139	100	434	731	274	2264	13
BBS0344A	38	64	30	2664	10	26	7
BBS0345A	15	52	28	11	66	582	7
BBS0351A	61	98	74	58	1139	66	39
BBS0352A	20	70	3536	680	9	1833	7
BBS0352B	74	824	39	50	37	81	18
BBS0353A	114	721	1547	4303	499	5546	13
BBS0354A	33	332	5	48	303	1019	14
BBS0355A	71	153	99	64	76	312	33
BBS0356B	48	73	34	43	1219	1089	26
BBS0356C	31	51	235	29	123	3205	19
BBS0357A	24	14	1	4076	179	1216	427
BBS0358A	145	142	201	142	218	990	108
BBS0359A	38	268	710	36	22	350	14
BBS0362A	67	242	39	26	4951	545	8
BBS0362B	17	121	33	24	1432	221	9
BBS0362C	7	57	5	7	3931	383	3
BBS0365A	190	117	144	141	332	1010	107
BBS0365B	203	107	97	115	740	10704	79
BBS0370A	17	56	1696	28	179	48	12
BBS0372B	52	197	49	577	22	104	13
BBS0373A	22	54	10	25	473	105	13
BBS0375B	56	89	58	54	298	690	26
BBS0375C	22	148	28	31	1311	100	11
BBS0377B	11	15	8	11	86	255	4
BBS0380A	73	28	63	61	963	184	36
BBS0380B	47	478	13	29	1275	91	10
BBS0380C	37	49	76	61	80	20	7
BBS0380D	10	16	3	17	374	16	5
BBS0381C	13	10	4	21	677	27	6
BBS0381D	8	19	4	15	22	352	9
BBS0382A	81	66	30	20	198	149	2
BBS0382B	21	86	20	1507	32	32	3
BBS0382C	94	99	97	109	315	145	86
BBS0382D	15	37	14	21	222	72	5
BBS0383A	13	86	667	28	426	1229	4
BBS0384A	5	43	24	1098	1961	128	3
BBS0385A	4	1	1	7	78	62	1
BBS0389A	50	19	29	43	13	165	10
BBS0391A	277	216	369	273	508	1251	234
BBS0394A	33	23	18	22	372	194	9
BBS0397A	30	43	29	38	315	3602	26
BBS0397B	46	10	11	22	1904	2155	10
BBS0397C	55	97	50	64	3151	102	28
BBS0398A	126	39	39	33	4086	68	14
BBS0399A	72	15	58	54	77	870	37
BBS0400A	22	115	26	1712	63	1202	19
BBS0400B	90	116	51	52	82	246	33
BBS0400C	142	181	132	163	423	1608	88
BBS0401A	10	27	28	16	175	293	4
BBS0402B	54	82	866	656	81	175	27
BBS0403A	15	115	13	16	252	2139	4
BBS0403B	38	106	49	21	14	161	6
BBS0403D	5	85	1	9	111	276	1
BBS0405A	17	45	1	26	88	336	6
BBS0405B	296	111	143	103	1117	1385	46
BBS0405C	23	61	25	24	13	58	14
BBS0405D	14	36	9	16	62	124	5
BBS0405E	8	30	6	20	8	18	8
BBS0405F	6	13	5	8	21	5	1
BBS0406A	56	20	38	30	137	40	1
BBS0406B	44	80	365	27	440	100	4
BBS0408A	181	453	93	1340	751	4305	11
BBS0408B	34	68	2	456	240	2089	2
BBS0410A	62	19	21	207	130	1168	3
BBS0412A	167	50	34	1314	6	103	6
BBS0412B	42	39	61	3121	859	1422	4
BBS0412C	15	36	13	26	39	24	13
BBS0413A	101	101	177	119	306	87	49
BBS0415A	141	12	70	6	3854	2663	1
BBS0416A	42	48	43	32	244	50	18
BBS0416B	5	12	38	5	174	4	2
BBS0416C	24	8	9	21	1657	136	5
BBS0418A	33	19	12	33	275	9850	13
BBS0419A	12	12	1	10	123	144	1
BBS0419B	6	37	1	2	105	15	1
BBS0419C	3	20	1	1	39	496	1
BBS0422A	12	13	61	4	166	1740	1
BBS0423A	14	17	8	6	4	11	5
BBS0423B	5	46	1	1	2	5	2
BBS0426A	1	15	1	1	121	3	1
BBS0426B	12	68	11	10	64	25	3
BBS0428B	4	42	230	264	1	6	1
BBS0429A	97	79	42	51	37	93	26
BBS0429B	142	130	1528	122	85	340	84
BBS0429C	21	58	11	14	8	13	8
BBS0430A	36	37	8	20	1610	29	5
BBS0430C	13	50	13	10	195	5	2
BBS0430D	5	56	1	8	59	6	3
BBS0432A	158	87	531	56	374	1244	29
BBS0433A	15	61	7	8	460	392	3
BBS0434A	6	25	1	6	115	13	3
BBS0434B	20	15	1	633	209	2568	1
BBS0435A	49	38	21	24	342	1490	6
BBS0436A	2	4	1	1	3144	62	1
BBS0436B	78	362	256	54	556	196	20
BBS0436C	207	99	1458	33	776	923	10
BBS0436D	24	75	24	31	9	19	12
BBS0437A	74	197	3767	53	2105	3560	24
BBS0437B	74	71	2204	24	8295	5993	8
BBS0437C	8	4	1	162	4	206	2
BBS0438A	62	256	19	26	345	1620	10
BBS0438D	36	159	3	23	14	127	13
BBS0441B	1	4	1	4	1	103	2
BBS0443A	76	44	599	550	88	938	24
BBS0443B	28	46	19	28	682	357	21
BBS0444A	30	5	5	23	116	4084	10
BBS0444B	17	14	19	29	48	689	9
BBS0444C	97	24	5	12	200	574	8
BBS0444D	3	1	1	10	98	467	5
BBS0445A	19	31	1307	26	355	9345	12
BBS0445B	1	27	1	15	1257	295	8
BBS0447A	42	77	15	1621	197	1037	11
BBS0447B	1	1	216	6	3	97	4
BBS0448A	153	154	179	154	31	725	19
BBS0448B	23	17	16	22	297	983	13
BBS0448C	79	45	100	63	87	1259	16
BBS0450A	119	78	18579	2762	160	3266	43
BBS0453A	18	1	8	19	6	12	7
BBS0453B	32	1	5	11	98	3099	6
BBS0455A	69	22	33	58	276	4181	27
BBS0455B	86	7	1	11	356	116	5
BBS0455C	1	1	1	3	203	11	5
BBS0455D	1	1	1	7	63	21	4
BBS0456A	73	27	52	43	638	1429	17
BBS0456B	48	1	1	4	1309	19	2
BBS0456C	1	1	1	819	180	9	4
BBS0458A	52	100	664	1225	229	258	15
BBS0458B	350	83	5819	41	135	1043	19
BBS0458C	78	83	65	53	442	673	30
BBS0459A	25	62	26	32	1469	1015	17
BBS0459B	34	136	1419	30	171	3620	13
BBS0459C	407	46	639	29	148	48	15
BBS0459D	69	100	14	18	3206	263	9
BBS0461A	433	440	134	86	1060	335	38
BBS0462A	37	90	30	32	1000	1185	8
BBS0462B	29	47	20	28	144	144	10
BBS0462C	10	56	15	14	24	23	3
BBS0462D	18	26	14	20	102	101	5
BBS0462E	1	1	1	1	92	33	1
BBS0463A	77	110	73	1409	97	101	61
BBS0465A	120	138	52	81	289	301	16
BBS0466A	763	50	332	1204	209	2832	10
BBS0467A	505	125	121	69	2635	218	41
BBS0468A	22	50	18	30	185	609	18
BBS0469A	35	3	1	15	30	61	1
BBS0470A	30	100	32	28	799	3169	7
BBS0471A	18	21	13	15	400	9282	5
BBS0471B	61	58	25	2197	3025	5515	14
BBS0471C	44	54	29	39	2801	579	18
BBS0471D	20	45	17	21	1406	73	6
BBS0471E	10	64	17	26	38	10	8
BBS0471F	1	23	5	5	8	4	3
BBS0472B	124	91	292	84	1592	1908	40
BBS0473A	104	8	33	21	2812	3740	11
BBS0473B	101	86	755	63	391	112	12
BBS0473C	145	156	150	154	675	322	138
BBS0473D	32	53	26	17	2862	88	5
BBS0473E	58	56	39	61	341	53	31
BBS0475A	287	253	3410	300	670	3283	273
BBS0476A	23	63	21	20	40	772	4
BBS0477A	125	144	109	118	5038	2221	38
BBS0480A	59	57	58	41	60	943	16
BBS0481A	30	75	14	14	441	1020	6
BBS0484C	58	71	41	54	103	67	37
BBS0484D	49	285	62	71	121	278	44
BBS0485A	23	57	1482	20	255	691	8
BBS0485B	31	59	82	30	1720	38	14
BBS0485C	28	58	32	17	248	475	6
BBS0485D	13	15	17	21	1144	288	14
BBS0486A	63	156	77	61	49	236	34
BBS0488A	88	213	47	25	1140	2127	14
BBS0488B	40	68	31	4296	93	3795	16
BBS0488C	40	61	47	15	124	55	5
BBS0488D	27	141	51	50	855	87	16
BBS0489A	397	304	439	437	732	505	385
BBS0490B	8	40	12	16	34	23	5
BBS0490C	47	10	12	25	2198	31	11
BBS0490D	38	29	469	44	376	86	15
BBS0497A	78	96	76	77	1414	168	39
BBS0498A	89	661	114	53	2307	110	30
BBS0499A	27	45	28	30	759	82	15
BBS0503A	79	500	190	1622	410	5607	27
BBS0504A	62	52	34	35	905	5348	18
BBS0506A	25	20	558	1904	427	131	14
BBS0508A	50	79	1167	49	300	236	19
BBS0509A	53	38	34	29	608	37	10
BBS0513A	509	45	543	52	89	356	31
BBS0513B	12	9	3	4	2	3	8
BBS0514A	102	63	67	71	162	465	46
BBS0516A	66	13	21	22	129	237	15
BBS0517A	69	79	996	9	25	17	6
BBS0517B	13	13	6	12	10	14	11
BBS0518B	374	239	103	93	527	7957	44
BBS0519A	45	43	40	37	59	1221	19
BBS0521A	61	58	62	316	20	252	18
BBS0521B	113	275	326	748	214	722	28
BBS0521C	34	863	31	63	15	1748	19
BBS0523A	32	45	534	26	13	72	22
BBS0524A	37	79	28	39	23	761	17
BBS0524B	20	18	6	19	11	10	15
BBS0524C	19	34	4	19	758	40	13
BBS0525A	205	154	430	5843	7340	19628	47
BBS0525B	19	37	135	19	1621	10726	5
BBS0526A	66	256	188	3325	191	19949	19
BBS0527A	128	160	227	2013	1647	146	13
BBS0528A	63	167	58	916	217	199	11
BBS0529A	13	86	16	109	15	246	3
BBS0531A	31	148	39	22	289	882	13
BBS0532A	24	33	4639	2121	267	871	5
BBS0532B	117	187	52	49	120	9478	22
BBS0535A	33	95	23	22	151	263	10
BBS0536A	11	35	15	6	351	1121	4
BBS0537B	77	226	73	55	112	272	23
BBS0537C	56	46	59	65	48	58	53
BBS0540A	32	83	41	37	519	78	27
BBS0541A	139	186	245	174	1251	261	104
BBS0542A	43	81	43	38	2028	5547	9
BBS0543A	70	85	1017	54	56	232	29
BBS0543B	105	65	107	75	44	337	43
BBS0543C	62	142	71	64	90	412	34
BBS0543D	7	21	18	12	10	85	5
BBS0544A	38	96	29	23	1746	3896	9
BBS0544B	22	115	26	28	47	141	6
BBS0544C	16	120	56	33	18	61	10
BBS0545A	89	35	46	40	30	7101	7
BBS0546A	17	18	17	17	319	93	9
BBS0547A	26	29	17	14	499	640	8
BBS0548A	136	166	97	94	60	325	53
BBS0548B	104	1	44	17	22	122	9
BBS0549A	79	88	107	96	319	1497	98
BBS0549B	48	44	78	57	209	6148	39
BBS0550A	100	125	61	1177	425	1733	19
BBS0550B	47	119	46	50	483	5089	19
BBS0550C	27	96	22	29	23	87	9
BBS0550D	20	181	941	1214	77	1261	3
BBS0550E	56	84	777	3222	283	5042	5
BBS0550F	97	72	136	32	1182	66	9
BBS0550G	60	62	52	56	1145	250	31
BBS0550H	38	89	38	45	159	774	20
BBS0552A	36	81	18	27	350	76	4
BBS0552G	25	80	18	35	1559	46	12
BBS0555A	47	201	835	33	54	133	13
BBS0556A	66	96	48	42	351	191	16
BBS0558A	258	97	1284	4015	274	8848	23
BBS0559A	543	111	62	61	42	579	29
BBS0559B	205	337	120	82	74	249	35
BBS0560B	52	68	19	28	426	407	11
BBS0562A	32	100	377	958	27	125	8
BBS0562B	104	131	248	2869	631	8258	33
BBS0562C	20	36	7	16	883	70	5
BBS0563A	511	88	53	43	1759	18483	19
BBS0565A	41	64	28	41	356	319	13
BBS0565B	12	21	3	12	132	37	2
BBS0565C	34	103	38	26	2616	85	8
BBS0567A	20	28	312	13	28	82	6
BBS0567B	59	61	33	35	107	940	8
BBS0567C	8	54	1	13	22	25	5
BBS0567D	11	83	6	15	29	39	7
BBS0569A	15	85	16	16	150	677	7
BBS0569B	3	54	7	12	99	400	3
BBS0569C	13	102	8	21	1509	131	11
BBS0570A	35	92	260	39	24	185	18
BBS0570B	19	62	2548	2772	395	2495	10
BBS0571A	18	50	7	21	553	6577	7
BBS0571B	106	98	46	140	720	217	23
BBS0571C	21	53	20	29	81	99	15
BBS0572A	25	202	189	942	343	401	5
BBS0573A	10	126	3	11	183	127	5
BBS0573B	27	73	18	33	15	36	9
BBS0573D	9	41	11	11	26	12	5
BBS0575B	5	51	5	12	12	17	6
BBS0576A	27	73	8	12	1127	11239	3
BBS0577A	107	115	127	98	9716	142	40
BBS0578A	18	53	8	18	7	8	7
BBS0579A	72	19	30	35	180	337	19
BBS0580A	220	152	217	132	333	233	79
BBS0581A	30	73	24	25	60	142	8
BBS0585A	67	74	22	27	299	306	10
BBS0586A	54	68	441	48	74	831	32
BBS0587A	13	10	21	14	31	92	6
BBS0587B	15	49	6	16	72	517	3
BBS0588A	225	133	145	92	68	90	72
BBS0589A	9	55	10	13	1517	3218	4
BBS0591A	26	61	26	23	163	545	8
BBS0591B	394	529	461	270	6684	13962	44
BBS0592A	107	115	59	64	179	91	20
BBS0592B	400	152	2427	115	118	3621	48
BBS0597A	200	193	4086	154	255	2276	110
BBS0597C	170	76	9337	74	154	1503	35
BBS0598A	75	76	31	24	300	525	11
BBS0598B	46	93	58	49	230	115	26
BBS0598C	47	99	67	89	62	84	43
BBS0598D	9	47	10	11	8	19	6
BBS0599A	46	57	33	43	258	1863	18
BBS0599B	96	134	74	94	3986	1264	41
BBS0600B	55	412	51	60	1422	22729	29
BBS0601A	56	219	110	2167	77	133	29
BBS0601B	141	39	100	3426	2810	8828	23
BBS0602A	60	110	2960	3124	5858	10980	12
BBS0602B	14	108	12	56	604	956	10
BBS0603A	123	72	6028	71	224	6605	33
BBS0604A	34	79	25	15	1159	3043	8
BBS0604B	98	1054	123	113	3152	6484	77
BBS0604C	55	104	45	40	8853	1250	19
BBS0606A	163	120	155	72	4358	10058	21
BBS0607A	73	223	2439	42	94	1458	26
BBS0611A	84	88	34	43	646	2377	11
BBS0613A	73	155	32	23	1791	6998	9
BBS0614A	11	55	9	6	66	572	3
BBS0615A	211	213	265	211	686	714	186
BBS0615B	27	75	43	30	11	32	12
BBS0615C	22	40	44	32	2881	78	13
BBS0615D	9	7	12	15	229	20	7
BBS0615E	263	259	8201	240	247	2509	113
BBS0616A	82	72	107	93	780	140	70
BBS0617A	11	80	33	1558	18	58	6
BBS0620A	21	54	18	23	8	13	9
BBS0621A	28	61	217	20	192	241	7
BBS0621B	33	83	30	33	276	552	18
BBS0621C	32	68	47	34	141	111	19
BBS0621D	43	67	44	50	325	239	18
BBS0622A	81	166	1072	1567	321	1872	47
BBS0622B	68	122	45	64	138	10593	27
BBS0623A	34	44	55	24	228	1769	6
BBS0623B	52	75	37	31	2149	68	15
BBS0624A	25	91	52	29	240	1669	14
BBS0624B	72	50	52	64	70	1360	26
BBS0624C	33	66	25	48	6398	10809	13
BBS0624D	12	56	9	13	112	162	9
BBS0625A	37	97	55	39	154	530	15
BBS0627A	43	84	26	16	197	1593	4
BBS0627B	82	149	47	73	14009	666	33
BBS0628A	69	116	456	64	367	75	33
BBS0629A	34	71	42	41	475	84	17
BBS0629B	56	14	225	6	621	258	10
BBS0630A	694	27	128	28	30	488	25
BBS0630B	25	16	74	7	7	12	2
BBS0631A	2095	36	6909	40	3618	20297	36
BBS0633A	157	11	249	17	67	951	1
BBS0634A	4	14	1	12	103	32	7
BBS0637A	4	1	1	1	836	2393	1
BBS0638A	21	10	27	13	1	219	1
BBS0639A	137	9	42	8	1076	271	7
BBS0640A	103	62	3587	1	702	17773	26
BBS0641A	138	1	52	1	642	599	29
BBS0642A	41	1	1986	1	551	1	6
BBS0643C	21	3	12	124	1	1	15
BBS0643D	37	1	4	1	1	1	4
BBS0645A	432	313	2627	853	471	5627	100
BBS0648A	107	7	23	3883	1	1	7
BBS0648C	15	1	9	1	1	1	7
BBS0650A	98	42	130	1	1334	870	31
BBS0650B	206	55	3743	1	980	7903	51
BBS0650D	41	36	29	1	67	456	12
BBS0650E	64	29	44	1	1	1	34
BBS0651B	5	1	1	1	617	1	3
BBS0651C	17	1	1	1	172	1	7
BBS0651D	17	1	1	1	1	377	6
BBS0651H	10	1	1	105	1	1	5
BBS0655A	1	1	1	1	1	1	1
BBS0657B	107	93	68	95	1356	194	122
BBS0659A	183	15	229	12	99	445	13
BBS0659B	14	13	1	9	456	42	1
BBS0660B	56	70	105	63	295	173	50
BBS0660C	13	17	25	14	2711	90	6
BBS0662A	157	4	1	2	120	284	1
BBS0663B	3	16	1	13	782	378	1
BBS0663C	18	20	1	16	830	399	18
BBS0664A	61	20	28	2106	110	347	28
BBS0664B	9	10	1	1373	81	1469	16
BBS0664C	11	2	42	317	26	34	9
BBS0664D	13	5	26	27	505	3126	10
BBS0664E	8	4	17	14	83	581	8
BBS0665A	24	1	13	2	85	462	1
BBS0666A	34	1	121	9	53	554	1
BBS0666B	12	3	75	14	151	73	3
BBS0668A	180	5	213	19	979	1649	8
BBS0668B	1	3	1	884	106	30	12
BBS0669A	11	1	83	209	22	111	10
BBS0669B	20	1	10	5	94	1160	2
BBS0672A	142	69	81	74	2443	23116	41
BBS0676A	248	565	16152	510	106	646	21
BBS0676B	318	98	175	208	2044	2639	193
BBS0676C	15	103	58	23	164	1846	8
BBS0679A	59	131	84	364	473	2907	15
BBS0681A	188	242	159	566	51	217	39
BBS0681B	74	77	42	50	2220	6838	10
BBS0681C	59	72	63	39	977	108	15
BBS0683A	406	298	140	4514	591	1718	24
BBS0683B	166	111	77	77	137	6615	31
BBS0683C	23	93	1352	28	598	2383	13
BBS0683D	35	112	36	46	547	802	13
BBS0684A	65	6	105	1660	94	254	22
BBS0686A	48	40	16	23	1725	198	5
BBS0687A	18	123	19	18	1323	66	6
BBS0687B	599	229	253	204	2100	1621	117
BBS0687C	28	29	533	19	349	459	8
BBS0688A	19	93	29	26	142	64	8
BBS0688B	107	58	32	31	196	56	9
BBS0688C	113	1062	5212	5444	2382	27429	59
BBS0689A	74	81	2355	805	48	701	9
BBS0690A	45	47	629	37	819	738	20
BBS0696A	29	35	575	25	184	699	9
BBS0698A	120	297	47	26	334	2887	9
BBS0698B	621	133	4992	204	1411	8018	117
BBS0699A	30	298	31	28	44	177	11
BBS0699B	58	24	68	23	20	45	8
BBS0700A	211	107	312	166	4426	1724	84
BBS0701A	44	282	23	956	25	253	9
BBS0701B	110	297	148	44	191	107	12
BBS0701C	960	488	173	96	112	1355	66
BBS0701D	44	42	21	27	106	1493	6
BBS0702A	42	73	2201	45	2939	2852	22
BBS0702B	52	148	540	31	36	308	5
BBS0703A	44	14	20	14	293	11	4
BBS0703B	115	539	467	61	5288	776	25
BBS0704A	25	37	26	22	948	716	10
BBS0704C	146	97	31	26	579	1212	10
BBS0705A	18	31	13	15	459	358	3
BBS0705B	23	42	1	3157	152	1231	15
BBS0705C	134	31	24	17	91	39	6
BBS0705D	23	117	37	22	176	66	8
BBS0710A	21	24	210	39	16	371	10
BBS0710B	52	40	35	31	1233	30	10
BBS0711A	1	1	1	3	1	1	1
BBS0711C	201	121	116	86	759	3745	35
BBS0712A	261	68	28	33	1709	235	15
BBS0715A	109	2	12314	84	12044	10727	32
BBS0716A	85	122	1142	43	58	77	16
BBS0717A	63	90	51	42	36	478	14
BBS0717B	22	31	29	40	215	889	18
BBS0718A	47	28	152	1381	167	304	8
BBS0720A	157	80	67	53	7965	12563	18
BBS0720C	359	398	4113	432	831	8059	315
BBS0720D	85	122	60	38	99	2918	13
BBS0720E	38	63	31	32	24	1457	18
BBS0721B	316	164	141	3571	707	4886	33
BBS0721C	274	58	106	41	947	17749	14
BBS0721D	277	110	3201	149	430	5320	90
BBS0721E	12	15	12	13	404	1314	5
BBS0724A	100	62	83	73	6215	275	16
BBS0724C	53	48	201	1029	335	4195	9
BBS0725A	90	192	1435	779	144	916	13
BBS0726A	177	23	20	21	840	105	8
BBS0728A	24	81	36	38	76	224	15
BBS0728D	196	105	2829	43	166	2281	16
BBS0730A	15	41	32	17	292	24	3
BBS0734B	82	34	98	130	59	120	16
BBS0735A	161	190	51	53	1264	10367	14
BBS0735B	18	64	13	25	4857	363	8
BBS0735C	70	73	858	55	2358	9587	13
BBS0735D	17	4	8	10	10	4	3
BBS0736A	11	28	1	17	35	71	4
BBS0736B	454	125	131	78	832	296	50
BBS0736C	29	31	20	20	1764	3235	10
BBS0736E	48	40	19	36	142	315	20
BBS0737A	20	29	371	19	782	2216	7
BBS0738A	149	176	866	30	28	158	7
BBS0741A	119	51	53	38	462	38	12
BBS0742A	10	52	8	13	228	3064	3
BBS0742B	21	88	21	40	79	42	9
BBS0743A	76	48	241	342	8	171	6
BBS0743B	40	112	688	2470	458	884	5
BBS0744A	45	122	55	31	151	7549	7
BBS0744B	114	8	29	56	82	1336	16
BBS0744C	23	47	9	80	573	1040	4
BBS0744D	41	107	59	66	1413	345	22
BBS0746A	85	86	37	25	307	6024	7
BBS0746B	39	68	24	43	3239	26504	12
BBS0747A	36	49	19	20	705	259	7
BBS0748A	23	26	27	31	403	50	8
BBS0748B	1	41	5	3	1	1	1
BBS0748C	11	5	4	15	61	122	7
BBS0749A	108	112	130	109	230	1885	75
BBS0750A	38	1171	2533	1141	2576	4639	10
BBS0754A	30	108	19	26	46	201	7
BBS0754B	53	68	107	43	99	327	24
BBS0755A	38	91	20	15	304	415	6
BBS0756A	27	88	110	1390	435	847	12
BBS0756B	10	129	350	1280	395	850	4
BBS0757A	97	73	35	26	1659	49	11
BBS0759A	16	90	91	1539	31	453	7
BBS0763A	75	169	405	19	1978	238	5
BBS0763B	21	57	21	65	11	55	9
BBS0763C	818	441	648	493	488	1169	274
BBS0764A	27	54	2995	20	282	921	11
BBS0764B	68	112	546	36	2560	540	11
BBS0764E	8	64	3	38	7	30	4
BBS0765A	112	126	151	352	2041	1128	36
BBS0766A	30	82	25	169	18	65	7
BBS0766B	27	36	34	18	11	106	8
BBS0766C	106	114	5850	129	97	971	87
BBS0767A	194	159	116	76	4629	320	22
BBS0768A	32	59	13	21	483	194	5
BBS0768B	38	170	57	25	284	238	8
BBS0768C	7	12	5	12	123	28	5
BBS0768D	36	48	32	32	250	42	16
BBS0768E	25	45	19	449	12	37	8
BBS0769A	714	551	249	159	133	1093	29
BBS0771A	71	85	575	680	109	1869	9
BBS0771B	53	1685	1150	26	261	572	8
BBS0771C	73	41	715	710	107	2850	10
BBS0771D	21	137	19	18	353	76	8
BBS0774A	32	201	57	20	857	866	11
BBS0774B	32	78	31	139	143	2148	12
BBS0774C	35	113	33	43	21	24	9
BBS0774D	59	149	55	25	22	107	10
BBS0775A	176	21	27	32	13	30	15
BBS0775B	22	39	18	18	114	43	8
BBS0776A	46	65	554	52	284	1522	15
BBS0776B	114	61	76	220	568	1694	25
BBS0778A	53	78	9001	58	3078	1911	20
BBS0778B	12	36	19	10	35	112	3
BBS0782A	93	58	748	1880	43	822	13
BBS0782B	73	2114	84	5434	227	6296	37
BBS0782C	26	35	16	26	12	70	12
BBS0782D	73	262	2213	68	199	459	27
BBS0782E	18	219	9	17	1340	88	8
BBS0783A	216	127	79	54	5240	1249	16
BBS0784A	74	1053	7743	54	119	1013	22
BBS0784B	9	29	9	10	222	34	4
BBS0784C	17	46	8	19	15	45	10
BBS0785A	32	48	37	1625	447	376	15
BBS0785B	43	67	43	34	190	30	10
BBS0785C	17	15	39	29	710	42	11
BBS0785D	18	56	13	14	7	25	7
BBS0786A	46	48	2981	39	360	889	17
BBS0786B	70	53	186	42	89	160	9
BBS0786C	4	2	3	25	2	7	2
BBS0786D	46	65	19	105	11	59	3
BBS0788A	104	137	123	360	2277	1100	30
BBS0788B	28	35	1511	12	97	206	5
BBS0789A	23	48	252	16	3621	3195	5
BBS0789B	19	85	5	20	40	177	5
BBS0790A	42	20	55	25	22	281	10
BBS0790B	76	107	5335	87	85	959	62
BBS0790C	5	1	1	6	99	27	4
BBS0791A	147	92	98	59	4300	292	19
BBS0791B	30	36	23	18	244	1772	10
BBS0791C	641	469	217	153	131	940	26
BBS0791D	101	33	53	51	3149	4631	12
BBS0791E	167	334	56	1672	3990	6231	14
BBS0792A	38	795	2623	1385	2510	3380	8
BBS0792B	63	245	42	1774	4078	8245	7
BBS0792C	355	118	39	43	309	269	7
BBS0795A	18	29	28	13	5	16	6
BBS0795B	643	45	114	67	3761	377	30
BBS0795C	83	63	27	26	11	25	10
BBS0795D	11	148	450	1435	477	847	5
BBS0796A	46	10	23	230	266	3802	9
BBS0797A	37	117	190	22	816	130	10
BBS0797B	130	171	811	52	14	174	8
BBS0798D	168	180	210	235	608	222	170
BBS0799A	35	30	4812	38	2186	3377	20
BBS0816D	13	21	8	9	79	6	4
BBS0840B	29	22	1359	7914	64	449	21
BBS0840C	26	447	89	31	2106	1976	15
BBS0840D	15	25	91	484	1186	108	23
BBS0841A	12	24	57	1193	23	61	12
BBS0841B	17	14	687	6182	115	64	7
BBS0841C	6	3	47	19	45	1	6
BBS0845A	78	40	311	84	2354	6224	31
BBS0849A	55	289	115	93	594	390	64
BBS0851A	15	55	119	83	2206	1648	26
BBS0852A	5	21	85	715	41	119	12
BBS0853A	37	28	81	4863	79	1244	35
BBS0855A	130	163	155	123	529	1948	86
BBS0855B	10	33	82	58	81	77	21
BBS0856A	44	79	606	8231	350	766	38
BBS0858A	33	28	147	5532	4084	2892	25
BBS0861A	1	46	1	49	13878	6576	12
BBS0861B	9	11	1	41	463	53	27
BBS0861C	1	1	1	35	21	1	1
BBS0864A	150	279	256	364	273	5242	109
BBS0865A	37	27	87	2020	1584	1112	25
BBS0865B	24	47	80	1730	335	134	26
BBS0866A	52	79	97	1639	293	4207	51
BBS0868A	136	598	251	137	259	2199	128
BBS0869A	89	95	134	207	4689	2010	87
BBS0871B	146	150	324	145	202	799	114
BBS0871C	72	46	125	72	3593	1763	53
BBS0872A	38	55	1316	59	133	379	42
BBS0873A	5	43	2218	97	2034	716	29
BBS0874A	104	60	386	90	94	145	33
BBS0875B	33	45	138	68	412	543	34
BBS0875C	17	47	118	89	150	100	19
BBS0876A	24	75	223	438	4317	162	25
BBS0876B	66	64	204	1823	1243	328	43
BBS0876C	96	57	356	71	2455	242	43
BBS0876D	13	28	114	83	11	48	14
BBS0879A	49	67	146	80	1380	517	43
BBS0880A	9	25	3379	30	230	699	24
BBS0880B	13	77	52	20	1269	50	10
BBS0881A	57	20	102	19	825	3341	19
BBS0882A	27	46	399	94	1384	4845	17
BBS0882B	42	40	85	22	77	198	28
BBS0882C	69	65	125	71	965	491	53
BBS0882D	48	38	106	50	41	47	18
BBS0883A	81	19	74	3421	475	4526	18
BBS0883B	18	106	83	1176	97	181	11
BBS0887A	49	37	129	67	1854	1852	24
BBS0888A	20	23	18	16	5973	998	16
BBS0888B	14	1	1	1	450	92	14
BBS0888C	9	28	17	1	2498	530	9
BBS0889A	42	7	787	312	242	1392	10
BBS0890A	1	1	27	2332	881	17	2
BBS0890B	5	68	1	2995	350	2771	7
BBS0891A	1	2	1	1	21	167	11
BBS0894A	1	1	1	1	1	1	1
BBS0895A	228	153	211	43	112	1276	91
BBS0896A	64	141	170	2	99	472	15
BBS0898A	57	4	95	1	1	204	14
BBS0899A	1	1	1	1	177	108	1
BBS0899B	1	19	1	1	16	199	2
BBS0899C	1	1	1	1	151	13	2
BBS0900A	90	14	301	54	1037	2095	76
BBS0901A	15	6	32	1	480	456	34
BBS0902A	1	5	39	1	106	204	9
BBS0904A	1	1	1	4284	1	3371	6
BBS0904B	10	14	61	13	219	1523	13
BBS0904C	1	1	1	44	2434	342	9
BBS0904D	47	1	43	5	3536	1080	8
BBS0904E	1	1	1	1	1815	3720	1
BBS0906A	16	11	1	4941	322	1867	9
BBS0907A	2	26	81	2622	265	1016	8
BBS0907B	1	19	1	1	1	21	4
BBS0907C	26	4	122	2566	543	639	16
BBS0910A	129	83	197	186	515	305	120
BBS0910B	176	102	272	156	203	489	45
BBS0910C	170	60	408	200	597	727	77
BBS0910D	101	1	22	62	2927	90	14
BBS0911A	267	173	965	309	1340	16648	221
BBS0912A	16	273	20	10683	1401	1038	17
BBS0913A	77	1	121	1444	427	389	16
BBS0914A	22	11	53	2503	151	1186	16
BBS0915A	75	17	93	299	332	2012	22
BBS0915B	15	1	19	32	369	717	4
BBS0915C	7	1	41	81	20	122	13
BBS0916A	27	1	1	132	72	62	15
BBS0916B	13	1	1	85	1477	9033	16
BBS0917A	29	1	30	7029	992	2225	22
BBS0918A	10	2	1	6205	129	13	15
BBS0920A	5	1	118	64	234	221	4
BBS0920B	31	1	75	42	520	159	16
BBS0920C	24	1	1	80	53	4	24
BBS0920D	4	14	1	95	106	58	14
BBS0920E	15	1	1	262	135	69	15
BBS0921A	25	1	676	67	960	8408	26
BBS0921B	38	1	46	101	214	1169	18
BBS0921C	18	9	84	104	158	589	28
BBS0921D	325	197	565	489	4581	15053	236
BBS0922A	3	13	1	126	43	1256	15
BBS0923A	3	5	1	99	2989	1716	6
BBS0925A	30	32	61	86	28	33	19
BBS0926A	1	1	1	55	408	315	7
BBS0929A	183	86	141	110	207	727	103
BBS0929B	6	31	1	27	512	162	5
BBS0929C	1	20	1	29	1528	29	32
BBS0929D	7	28	1	450	385	68	20
BBS0931A	20	72	96	32	298	716	20
BBS0932A	128	97	3042	135	743	652	121
BBS0935A	125	34	275	127	3416	19751	67
BBS0937A	26	10	101	44	1325	665	8
BBS0938A	22	20	72	98	17	423	30
BBS0939A	168	29	186	53	5170	2230	27
BBS0939B	54	17	65	31	328	1286	31
BBS0941A	18	10	38	54	20392	227	24
BBS0942A	138	124	2806	7069	758	1960	56
BBS0944A	3	22	56	47	510	358	7
BBS0944B	1	4	36	3	1	1	2
BBS0944C	23	12	63	583	34	6	1
BBS0945A	40	38	114	4359	6391	2936	37
BBS0948A	59	59	119	917	258	1459	59
BBS0948B	59	14	158	167	40	1188	23
BBS0949A	37	5	215	57	2737	24008	13
BBS0949B	41	20	34	48	204	472	36
BBS0951A	37	9	88	33	542	286	4
BBS0952A	68	47	130	113	58	4065	37
BBS0953A	57	399	174	75	9224	24557	32
BBS0954A	479	81	1587	28	2574	5953	29
BBS0955A	34	31	603	451	149	124	18
BBS0957A	1	1	57	4	77	1	7
BBS0957B	12	13	31	23	429	338	11
BBS0958A	39	11	90	1	207	718	9
BBS0958B	12	11	1	7090	13	446	12
BBS0958C	16	18	6	19	752	711	17
BBS0958D	14	21	72	41	4199	37	17
BBS0958E	297	406	510	1477	5172	542	339
BBS0960A	20	35	151	759	39	186	9
BBS0960B	9	15	8	1470	68	6	11
BBS0960C	11	8	3	1	42	30	8
BBS0961A	27	13	87	1928	439	3409	7
BBS0962A	27	16	81	4748	90	249	20
BBS0962B	29	27	57	40	52	1	23
BBS0962C	14	10	1	1	5	39	23
BBS0963A	66	220	48	30	594	1930	28
BBS0963B	29	16	77	35	2797	4592	16
BBS0963C	19	38	158	20	1681	83	11
BBS0965A	366	145	683	4205	2532	2917	82
BBS0966A	115	331	241	147	3232	13711	107
BBS0966B	23	1	1	3	5133	1608	1
BBS0966C	80	122	4148	4641	3950	5383	19
BBS0970A	128	72	400	11305	2490	1816	66
BBS0970B	30	56	469	7303	638	1393	59
BBS0971A	37	68	488	212	421	1364	62
BBS0972A	185	215	698	342	335	672	176
BBS0972B	60	253	535	257	3007	507	72
BBS0972C	34	101	516	239	1036	615	70
BBS0978A	24	73	616	203	239	837	54
BBS0978B	31	251	464	226	271	1069	76
BBS0978C	32	75	511	204	157	1523	61
BBS0978D	8	36	441	169	117	296	46
BBS0979A	22	74	501	204	1472	9711	54
BBS0979B	30	64	770	211	1549	2095	61
BBS0979C	11	60	446	237	239	340	49
BBS0980A	174	123	689	296	427	1325	158
BBS0980C	26	65	445	210	163	475	61
BBS0980D	60	94	556	239	544	888	67
BBS0982A	122	50	514	176	1224	358	51
BBS0983A	59	65	525	4332	174	583	56
BBS0983C	20	55	441	214	1978	364	52
BBS0983D	1	1	26	1	1937	56	1
BBS0985A	20	1	71	37	4017	206	36
BBS0985B	42	156	937	87	2095	374	67
BBS0986A	94	58	930	89	553	2004	60
BBS0987A	74	111	3803	149	765	3063	75
BBS0987B	14	76	1203	1331	302	678	50
BBS0987C	123	195	587	146	12829	19560	79
BBS0987D	46	72	476	85	738	1428	59
BBS0991A	114	66	1183	84	465	883	65
BBS0992A	29	70	1553	538	94	248	53
BBS0993A	22	69	435	79	320	522	57
BBS0994A	26	88	473	73	166	1017	55
BBS0994C	139	162	658	170	1434	327	170
BBS0994D	33	79	474	118	120	183	74
BBS0995A	63	156	542	127	120	316	89
BBS0995B	30	92	481	96	674	188	68
BBS0995C	9	59	429	76	430	223	54
BBS0996A	23	71	475	99	73	367	56
BBS0996B	50	93	503	151	127	252	86
BBS0997A	24	67	511	96	168	347	59
BBS0997B	16	70	485	80	318	212	50
BBS0997C	7	69	397	110	71	96	47
BBS0998A	83	91	507	110	483	668	68
BBS0999A	30	74	477	95	677	2607	67
BBS0999B	11	86	438	81	540	385	55
BBS1001A	34	79	694	160	129	531	50
BBS1002A	13	75	360	7002	5043	635	28
BBS1009A	1	1	1	277	10	41	1
BBS1010B	42	34	82	66	1977	90	47
BBS1010C	14	14	1	34	2188	65	11
BBS1012A	143	40	514	54	656	1880	38
BBS1013A	16	70	7	44	24	1335	19
BBS1014A	56	49	129	95	330	1113	56
BBS1014B	17	14	46	32	41	296	6
BBS1014C	25	14	108	66	504	735	16
BBS1014D	19	32	70	34	849	642	19
BBS1014E	14	9	38	50	474	989	20
BBS1015A	21	48	1	3045	2695	1344	16
BBS1015B	106	84	183	182	231	806	100
BBS1021A	1	19	1	10	255	3919	11
BBS1021B	21	15	82	41	188	69	13
BBS1024A	159	140	307	154	1318	6524	102
BBS1024B	218	188	417	314	314	1763	210
BBS1025A	43	11	21	43	680	991	9
BBS1025B	24	18	77	36	1028	636	16
BBS1026A	42	37	90	60	4508	217	33
BBS1026B	35	10	67	15	401	127	9
BBS1026C	2	5	22	282	21	16	5
BBS1026D	20	23	87	94	41	179	19
BBS1027A	59	43	1220	93	448	4957	48
BBS1060A	19	1	56	34	213	251	23
BBS1060B	1	1	1	8	65	582	2
BBS1060C	1	1	1	24	177	52	10
BBS1061A	11	1	1	1	164	1415	1
BBS1061B	11	10	57	15	363	110	11
BBS1061C	1	1	1	1	1	1	1
BBS1061D	7	1	1	27	294	86	12
BBS1065A	9	1	4	27	277	1022	18
BBS1066A	5	1	1	16	343	194	9
BBS1066C	13	1	32	21	843	123	7
BBS1066D	16	122	12	24	187	82	20
BBS1067A	5	36	1	14	2673	232	5
BBS1067B	23	15	30	24	58	206	15
BBS1067C	1	9	7	19	123	55	7
BBS1067D	1	1	1	24	1	1	1
BBS1068A	30	1	8	31	802	7044	11
BBS1068B	18	13	1	9	23	28	6
BBS1068C	15	1	5	565	755	1489	1
BBS1071A	33	11	401	1147	7036	1278	4
BBS1072A	3	103	1	7989	341	357	7
BBS1072B	1	63	1	7265	216	293	5
BBS1073A	1	1	78	1602	39	42	1
BBS1074A	32	39	126	70	201	1735	20
BBS1075A	11	1	14	1	122	1030	1
BBS1075B	20	1	12	3	395	382	26
BBS1077A	15	1	36	1	168	142	10
BBS1077B	18	1	43	5	10	39	16
BBS1078A	240	290	373	1	363	12258	14
BBS1079A	29	2	98	37	4886	1915	14
BBS1079B	353	8	210	9	376	47	21
BBS1083A	90	127	159	128	2081	2225	126
BBS1084A	32	28	840	2287	191	316	27
BBS1084B	25	45	778	932	448	1816	17
BBS1088A	18	18	1	2309	1022	5020	19
BBS1088B	15	1	67	1	4	123	4
BBS1092A	392	48	987	60	5480	10573	49
BBS1094A	17	6	45	41	1	35	16
BBS1095A	30	22	113	38	538	845	33
BBS1095B	3	1	44	1	51	1	7
BBS1096A	35	23	67	8	31	88	35
BBS1096B	75	70	81	66	115	123	77
BBS1096C	15	1	28	1	11	38	8
BBS1099A	40	37	102	871	186	2349	37
BBS1099B	4	1	46	771	76	51	1
BBS1104A	37	1	1	1	27	676	1
BBS1104B	13	1	1	1	104	189	3
BBS1104C	1	1	1	1	1	232	1
BBS1104D	1	1	1	1	1	1	1
BBS1106A	21	1	379	527	187	677	13
BBS1108A	1	1	1	1	1	39	1
BBS1108B	1	1	1	1	1	33	2
BBS1109A	1	1	1	1075	11	447	1
BBS1109B	1	1	1	1120	29	453	1
BBS1110A	96	1	1	1	206	626	7
BBS1110B	1	1	1	1	151	134	3
BBS1111A	132	181	40	121	2366	3232	116
BBS1114A	1	1	1	1	1	74	1
BBS1114B	43	1	1	1	421	1818	1
BBS1114C	1	1	1	1	7	1097	1
BBS1114D	1	1	1	1	1	16	1
BBS1115A	1	465	1	1	12002	1415	5
BBS1115B	1	1	1	1	47	729	1
BBS1115C	86	61	63	156	114	113	116
BBS1116A	1	10	1	1	2544	472	6
BBS1117A	22	33	9	25	24	170	24
BBS1117B	9	20	1	13	1	1	12
BBS1119A	9	10	38	8	66	5692	1
BBS1119B	70	14	228	19	674	746	3
BBS1119C	1	1	1	1	529	987	1
BBS1119D	12	11	45	40	2955	4286	15
BBS1121A	10	12	1	5	311	32	3
BBS1123A	3	13	184	14	1	106	1
BBS1123B	1	16	2	32	164	1	3
BBS1123C	5	16	2	17	5	1	1
BBS1123D	2	7	29	22	1	6	1
BBS1124A	31	6	16	10	401	2891	1
BBS1126A	171	32	101	7832	2564	5412	18
BBS1127A	5	16	125	4993	220	561	1
BBS1128A	177	87	941	4126	1259	6793	77
BBS1129A	13	103	21	5223	1030	1968	13
BBS1132A	91	13	113	12	1636	1101	19
BBS1134A	43	89	147	12	2372	3690	5
BBS1134B	1	13	21	3	67	2423	2
BBS1134C	5	1	77	10	1	40	2
BBS1134D	1	2	2	1	481	1781	1
BBS1135A	129	59	350	68	7649	6070	30
BBS1136A	15	1	1	1	433	3303	1
BBS1137A	85	1	261	1	2000	919	1
BBS1139A	4	12	1	9	688	481	2
BBS1139B	1	1	1	1	112	1	1
BBS1141A	14	25	435	5	11	27	23
BBS1142A	25	14	1483	4	71	64	12
BBS1143A	32	28	62	17	405	56	23
BBS1143C	8	13	31	11	78	93	3
BBS1143D	20	21	102	10	53	67	21
BBS1143E	1	11	43	6	22	20	3
BBS1145A	1	1	49	1	1	88	1
BBS1145B	9	8	80	129	32	308	1
BBS1149A	36	33	1324	135	54	245	75
BBS1149C	7	12	68	215	18	35	6
BBS1150A	25	17	17	3091	30	135	27
BBS1151A	9	46	1	6933	433	1549	123
BBS1151B	21	51	141	8	59	325	31
BBS1153A	2	13	16	1	19	375	9
BBS1153B	98	39	116	40	492	3553	47
BBS1154A	1	3	170	9	108	227	1
BBS1154B	3	6	1	1	88	50	1
BBS1155A	22	51	106	11	1216	459	53
BBS1155B	167	139	386	114	246	422	174
BBS1155C	6	27	45	17	160	44	19
BBS1155D	4	16	28	22	18	16	25
BBS1156A	11	27	6	1	169	262	20
BBS1158A	1	10	623	1	29	235	17
BBS1158B	4	16	110	1	84	895	71
BBS1158C	7	13	46	1	9	300	8
BBS1158D	1	1	1	1	1	2	44
BBS1161A	57	66	193	2790	217	963	73
BBS1161B	11	17	147	27	242	38	25
BBS1162A	18	15	62	38	836	2688	28
BBS1162B	17	41	42	12	33	821	45
BBS1162C	56	90	147	83	209	2767	111
BBS1162D	11	8	47	2035	13	37	27
BBS1162E	10	7	38	37	14	361	12
BBS1163A	5	6	266	326	275	1111	11
BBS1164B	10	17	15	42	165	75	22
BBS1164C	6	7	6	2	18	10	9
BBS1164D	6	6	19	35	22	13	12
BBS1165A	44	17	97	40	22	109	45
BBS1165B	24	23	59	42	29	175	31
BBS1165C	15	5	65	25	34	78	10
BBS1165D	18	32	52	29	48	74	46
BBS1165E	16	12	10	9	528	52	18
BBS1170A	14	7	19	25	353	493	9
BBS1170B	7	10	3	32	161	796	10
BBS1171A	101	63	139	106	7624	532	129
BBS1172A	16	15	28	35	126	727	19
BBS1172B	14	11	77	34	2530	1248	26
BBS1172C	3	3	1	3	23	11	8
BBS1172D	12	9	20	37	16	29	17
BBS1172E	15	9	35	46	55	20	11
BBS1174A	9	14	23	22	607	3002	64
BBS1174B	13	6	31	51	1155	1874	25
BBS1174C	81	13	7	19	4223	489	13
BBS1174D	15	26	1	29	3137	6726	26
BBS1176A	42	19	1	16	587	348	17
BBS1176B	55	17	1	1408	402	809	15
BBS1176C	20	12	1	21	394	172	17
BBS1176D	372	45	22	47	3753	1997	55
BBS1177A	24	11	35	9	247	170	14
BBS1179A	1	17	1	16	18	187	13
BBS1180A	186	7	19	57	697	163	8
BBS1186A	521	10	414	13	2353	8000	15
BBS1186B	28	21	1	19	17	149	15
BBS1186C	28	75	1	78	71	102	108
BBS1188A	104	12	30	1893	492	810	42
BBS1190A	371	30	231	3863	102	734	36
BBS1191A	13	17	51	14	17	37	8
BBS1191B	50	34	12	42	88	438	40
BBS1192A	17	15	1	14	401	431	24
BBS1192B	14	22	1	16	211	44	19
BBS1192C	31	53	26	39	918	999	66
BBS1192D	24	34	1	36	629	76	49
BBS1193A	41	18	1	17	298	350	21
BBS1194A	47	59	35	1003	98	86	55
BBS1195A	1	1	1	1	1	1	1
BBS1196A	87	50	76	4382	769	1034	115
BBS1197A	13	8	41	4	15	20	9
BBS1198A	1	1	28	1	6	1	1
BBS1200A	54	9	1	221	116	381	17
BBS1200B	176	13	83	1646	281	766	29
BBS1200C	12	8	25	9	590	38	7
BBS1200D	26	3	46	7	570	862	197
BBS1200E	66	70	89	60	146	125	64
BBS1202A	29	19	1	1547	3264	17816	14
BBS1204A	141	42	65	47	359	366	30
BBS1205A	175	10	24	14	2614	667	10
BBS1205B	445	5	37	1629	3180	1659	4
BBS1206A	16	14	1	11	562	656	9
BBS1207A	3	14	1	35	327	477	5
BBS1207B	86	3	25	329	200	608	6
BBS1209A	215	16	35	18	3017	1514	34
BBS1210A	1	5	1	4	1012	1172	1
BBS1210B	65	25	458	25	21	24	29
BBS1210C	4	7	7	93	19	30	1
BBS1211A	56	21	17	18	537	3646	34
BBS1211B	67	15	120	17	1042	1854	8
BBS1211C	76	43	34	32	1614	5549	37
BBS1211D	6	10	1	11	786	398	3
BBS1211E	2	2	1	1	9	15	1
BBS1214A	2194	62	2255	179	2256	1143	71
BBS1216A	95	17	140	16	172	316	17
BBS1217A	122	63	1066	123	1369	2231	205
BBS1217B	109	21	93	25	398	548	33
BBS1218A	31	14	68	17	5526	835	22
BBS1218B	35	33	91	32	1353	2477	41
BBS1218C	35	26	70	26	45	178	33
BBS1219A	76	14	73	15	135	68	19
BBS1220A	198	22	123	3800	109	3779	69
BBS1222A	33	15	122	22	267	901	13
BBS1222B	79	13	1	20	46	116	23
BBS1222C	1	3	37	1	23	370	2
BBS1223A	80	69	4390	1953	65	538	57
BBS1223B	102	102	226	103	189	247	91
BBS1224A	21	28	413	2938	148	1112	24
BBS1224B	16	11	42	15	70	247	17
BBS1225A	140	6	665	8	568	1120	34
BBS1225B	8	2	83	5	27	195	9
BBS1225C	13	4	43	13	65	14	17
BBS1231A	276	67	128	2543	166	1906	83
BBS1231B	10	9	41	16	219	80	13
BBS1235A	41	15	103	13	41	162	17
BBS1236A	95	26	93	1759	91	514	123
BBS1236C	29	19	82	18	51	115	19
BBS1236D	58	22	56	20	61	106	24
BBS1241A	45	9	603	966	4	424	24
BBS1241B	63	13	84	25	36	645	13
BBS1242A	163	18	134	20	1262	406	25
BBS1244A	22	20	133	18	149	26	20
BBS1246A	112	47	186	1061	474	445	77
BBS1246B	57	13	97	1791	14	267	15
BBS1247A	27	13	96	15	428	386	16
BBS1247B	11	7	82	9	153	49	15
BBS1247C	15	17	78	13	106	236	20
BBS1248A	18	16	83	15	178	81	24
BBS1248B	74	42	144	41	154	243	48
BBS1248C	14	24	70	15	12	40	25
BBS1248D	27	35	93	37	14	120	37
